# Supplementary material for: N-(3,4-Difluoro­phen­yl)-3,4-dimethoxy­benzene­sulfonamide
Source: Acta Crystallogr Sect E Struct Rep Online. 2008 May 3;64(Pt 6):o994. doi: 10.1107/S1600536808012610 (PMC2961509; doi:10.1107/S1600536808012610)
Supplement: Supplementary file 1 [file e-64-0o994-sup1.cif]

##############################################################################
###                                                                        ###
###        Electronic paper (Acta Crystallographica Section E)             ###
###                                                                        ###
##############################################################################
#                                                                            #
# This CIF contains the data in a paper accepted for publication in Acta     #
# Crystallographica Section E. It conforms to the requirements of Notes      #
# for Authors for Section E, and has been peer reviewed under the auspices   #
# of the IUCr Commission on Journals.                                        #
#                                                                            #
# Full details of the Crystallographic Information File format               #
# are given in the paper "The Crystallographic Information File (CIF):       #
# a New Standard Archive File for Crystallography" by S. R. Hall, F. H.      #
# Allen and I. D. Brown [Acta Cryst. (1991), A47, 655-685].                  #
#                                                                            #
# The current version of the core CIF dictionary is obtainable from          #
# ftp://ftp.iucr.org/pub/cif_core.dic. The current version number is 2.4.    #
#                                                                            #
# Software is freely available for graphical display of the structure(s) in  #
# this CIF.  For information consult the CIF home page http://www.iucr.org/  #
# cif/home.html                                                              #
#                                                                            #
# This file may be used for bona fide research purposes within the           #
# scientific community so long as proper attribution is given to the journal # 
# article from which it was obtained.                                        #
#                                                                            #
##############################################################################
                                             
data_global
_audit_creation_method     'WinGX routine CIF_UPDATE'
_audit_conform_dict_name     cif_core.dic
_audit_conform_dict_version     2.3
_journal_date_recd_electronic     2008-04-03
_journal_date_accepted     2008-04-30
_journal_name_full     'Acta Crystallographica, Section E'
_journal_year     2008
_journal_volume     64
_journal_issue      6
_journal_page_first     o994
_journal_page_last     o994
_journal_paper_category     QO
_journal_coeditor_code     BH2170
_publ_contact_author_name     'Prof. Byung Hee Han'
_publ_contact_author_address
;
Department of Chemistry
Chungnam National University
Daejeon 305-764
Korea
;
_publ_contact_author_email     bhhan@cnu.ac.kr
_publ_contact_author_fax      8E307(4)
_publ_contact_author_phone      8E307(4)
_publ_section_title
;
<i>N</i>-(3,4-Difluorophenyl)-3,4-dimethoxybenzenesulfonamide
;
loop_
    _publ_author_name
    _publ_author_address
    "You, Hyon Pil"
;
Department of Chemistry
Chungnam National University
Daejeon 305-764
Republic of Korea
;
    "Han, Byung Hee"
;
Department of Chemistry
Chungnam National University
Daejeon 305-764
Republic of Korea
;
    "Kang, Sung Kwon"
;
Department of Chemistry
Chungnam National University
Daejeon 305-764
Republic of Korea
;
    "Sung, Chang Keun"
;
Department of Food Science and Technology
Chungnam National University
Daejeon 305-764
Republic of Korea
;
    "Kang, Sang Ook"
;
Department of Materials Chemistry
Korea University
208 Seochang, Chochidwon
Chungnam 339-700
Republic of Korea
;
data_I
_audit_creation_method     'WinGX routine CIF_UPDATE'
_chemical_name_systematic
;
<i>N</i>-(3,4-Difluorophenyl)-3,4-dimethoxybenzenesulfonamide
;
_chemical_formula_moiety     'C14 H13 F2 N O4 S'
_chemical_formula_sum     'C14 H13 F2 N O4 S'
_chemical_formula_iupac     'C14 H13 F2 N O4 S'
_chemical_formula_weight     329.31
_symmetry_cell_setting     monoclinic
_symmetry_space_group_name_H-M     'P 21/c'
_symmetry_space_group_name_Hall     '-P 2ybc'
loop_
    _symmetry_equiv_pos_as_xyz
    'x, y, z'
    '-x, y+1/2, -z+1/2'
    '-x, -y, -z'
    'x, -y-1/2, z-1/2'
_cell_length_a     12.2886(10)
_cell_length_b     8.5662(7)
_cell_length_c     14.5546(12)
_cell_angle_alpha     90
_cell_angle_beta     109.655(2)
_cell_angle_gamma     90
_cell_volume     1442.8(2)
_cell_formula_units_Z     4
_cell_measurement_reflns_used     1598
_cell_measurement_theta_min     2.804
_cell_measurement_theta_max     23.53
_cell_measurement_temperature     295(2)
_exptl_crystal_description     block
_exptl_crystal_colour     colourless
_exptl_crystal_size_max     0.25
_exptl_crystal_size_mid     0.18
_exptl_crystal_size_min     0.15
_exptl_crystal_density_diffrn     1.516
_exptl_crystal_density_method     'not measured'
_exptl_crystal_F_000     680
_exptl_absorpt_coefficient_mu     0.264
_exptl_absorpt_correction_type     multi-scan
_exptl_absorpt_process_details     '(SADABS; Bruker, 2002)'
_exptl_absorpt_correction_T_min     0.928
_exptl_absorpt_correction_T_max     0.957
_diffrn_radiation_type     MoK\a
_diffrn_radiation_wavelength     0.71073
_diffrn_measurement_device_type     'Bruker SMART CCD area-detector'
_diffrn_measurement_method     '\f and \w'
_diffrn_reflns_number     9690
_diffrn_reflns_av_R_equivalents     0.0424
_diffrn_reflns_theta_min     1.76
_diffrn_reflns_theta_max     27.5
_diffrn_reflns_theta_full     27.5
_diffrn_measured_fraction_theta_max     0.999
_diffrn_measured_fraction_theta_full     0.999
_diffrn_reflns_limit_h_min     -15
_diffrn_reflns_limit_h_max     14
_diffrn_reflns_limit_k_min     -11
_diffrn_reflns_limit_k_max     9
_diffrn_reflns_limit_l_min     -18
_diffrn_reflns_limit_l_max     18
_reflns_number_total     3308
_reflns_number_gt     1700
_reflns_threshold_expression     I>2\s(I)
_refine_ls_structure_factor_coef     Fsqd
_refine_ls_matrix_type     full
_refine_ls_R_factor_gt     0.0438
_refine_ls_wR_factor_ref     0.1262
_refine_ls_goodness_of_fit_ref     0.994
_refine_ls_restrained_S_all     0.994
_refine_ls_number_reflns     3308
_refine_ls_number_parameters     204
_refine_ls_number_restraints     0
_refine_ls_hydrogen_treatment     mixed
_refine_ls_weighting_scheme     calc
_refine_ls_weighting_details
         'calc w=1/[\s^2^(Fo^2^)+(0.0426P)^2^+0.5561P] where P=(Fo^2^+2Fc^2^)/3'
_refine_ls_shift/su_max     0.001
_refine_diff_density_max     0.189
_refine_diff_density_min     -0.213
_refine_ls_extinction_method     'SHELXL97 (Sheldrick, 2008)'
_refine_ls_extinction_coef     0.0349(19)
_refine_ls_extinction_expression
                                    Fc^*^=kFc[1+0.001xFc^2^\l^3^/sin(2\q)]^-1/4^
loop_
    _atom_type_symbol
    _atom_type_description
    _atom_type_scat_dispersion_real
    _atom_type_scat_dispersion_imag
    _atom_type_scat_source
    C C 0.0033 0.0016 'International Tables Vol C Tables 4.2.6.8 and 6.1.1.4'
    H H 0 0 'International Tables Vol C Tables 4.2.6.8 and 6.1.1.4'
    N N 0.0061 0.0033 'International Tables Vol C Tables 4.2.6.8 and 6.1.1.4'
    O O 0.0106 0.006 'International Tables Vol C Tables 4.2.6.8 and 6.1.1.4'
    F F 0.0171 0.0103 'International Tables Vol C Tables 4.2.6.8 and 6.1.1.4'
    S S 0.1246 0.1234 'International Tables Vol C Tables 4.2.6.8 and 6.1.1.4'
_computing_data_collection     'SMART (Bruker, 2002)'
_computing_cell_refinement     'SAINT (Bruker, 2002)'
_computing_data_reduction     'SAINT (Bruker, 2002)'
_computing_structure_solution     'SHELXS97 (Sheldrick, 2008)'
_computing_structure_refinement     'SHELXL97 (Sheldrick, 2008)'
_computing_molecular_graphics     'ORTEP-3 for Windows (Farrugia, 1997)'
_computing_publication_material     'WinGX (Farrugia, 1999)'
loop_
    _atom_site_type_symbol
    _atom_site_label
    _atom_site_fract_x
    _atom_site_fract_y
    _atom_site_fract_z
    _atom_site_U_iso_or_equiv
    _atom_site_adp_type
    _atom_site_calc_flag
    _atom_site_refinement_flags
    _atom_site_occupancy
    _atom_site_disorder_assembly
    _atom_site_disorder_group
    F F1 0.37106(16) 0.1400(3) -0.04021(13) 0.0975(7) Uani d . 1 . .
    F F2 0.3788(2) 0.0318(3) 0.13264(17) 0.1271(9) Uani d . 1 . .
    C C1 0.6212(2) 0.3457(3) 0.11332(19) 0.0492(7) Uani d . 1 . .
    C C2 0.5338(2) 0.2966(3) 0.0306(2) 0.0584(8) Uani d . 1 . .
    H H2 0.5288 0.3352 -0.0304 0.07 Uiso calc R 1 . .
    C C3 0.4554(2) 0.1914(4) 0.0395(2) 0.0609(8) Uani d . 1 . .
    C C4 0.4593(3) 0.1366(4) 0.1281(2) 0.0753(10) Uani d . 1 . .
    C C5 0.5430(3) 0.1849(5) 0.2102(2) 0.0885(12) Uani d . 1 . .
    H H5 0.5454 0.1475 0.2708 0.106 Uiso calc R 1 . .
    C C6 0.6248(2) 0.2906(4) 0.2030(2) 0.0692(9) Uani d . 1 . .
    H H6 0.6826 0.3245 0.2591 0.083 Uiso calc R 1 . .
    N N7 0.7042(2) 0.4591(3) 0.1068(2) 0.0595(7) Uani d . 1 . .
    H H7 0.738(2) 0.489(4) 0.158(2) 0.062(10) Uiso d . 1 . .
    S S8 0.78080(6) 0.43912(9) 0.03547(5) 0.0595(3) Uani d . 1 . .
    O O9 0.84833(17) 0.5777(2) 0.04834(17) 0.0802(7) Uani d . 1 . .
    O O10 0.70295(15) 0.3991(3) -0.05866(13) 0.0709(6) Uani d . 1 . .
    C C11 0.8750(2) 0.2809(3) 0.07756(18) 0.0490(7) Uani d . 1 . .
    C C12 0.9910(2) 0.3073(3) 0.13211(17) 0.0478(6) Uani d . 1 . .
    H H12 1.0184 0.4087 0.1468 0.057 Uiso calc R 1 . .
    C C13 1.0644(2) 0.1829(3) 0.16380(17) 0.0472(6) Uani d . 1 . .
    C C14 1.0231(2) 0.0296(3) 0.14189(18) 0.0480(6) Uani d . 1 . .
    C C15 0.9086(2) 0.0050(3) 0.0875(2) 0.0559(7) Uani d . 1 . .
    H H15 0.8809 -0.0962 0.0724 0.067 Uiso calc R 1 . .
    C C16 0.8350(2) 0.1300(3) 0.0554(2) 0.0566(7) Uani d . 1 . .
    H H16 0.7579 0.1128 0.0187 0.068 Uiso calc R 1 . .
    O O17 1.17904(15) 0.1936(2) 0.21844(13) 0.0614(5) Uani d . 1 . .
    C C18 1.2333(2) 0.3419(4) 0.2277(2) 0.0669(9) Uani d . 1 . .
    H H18A 1.3129 0.3326 0.2681 0.1 Uiso calc R 1 . .
    H H18B 1.1949 0.4141 0.2569 0.1 Uiso calc R 1 . .
    H H18C 1.2288 0.3792 0.1643 0.1 Uiso calc R 1 . .
    O O19 1.10296(15) -0.0832(2) 0.17753(14) 0.0599(5) Uani d . 1 . .
    C C20 1.0682(3) -0.2409(3) 0.1507(2) 0.0668(8) Uani d . 1 . .
    H H20A 1.132 -0.3098 0.1805 0.1 Uiso calc R 1 . .
    H H20B 1.0441 -0.2514 0.0811 0.1 Uiso calc R 1 . .
    H H20C 1.005 -0.2674 0.1727 0.1 Uiso calc R 1 . .
loop_
    _atom_site_aniso_label
    _atom_site_aniso_U_11
    _atom_site_aniso_U_22
    _atom_site_aniso_U_33
    _atom_site_aniso_U_12
    _atom_site_aniso_U_13
    _atom_site_aniso_U_23
    F1 0.0780(12) 0.1205(18) 0.0749(12) -0.0470(12) 0.0005(10) -0.0069(11)
    F2 0.1139(17) 0.160(2) 0.1037(16) -0.0684(17) 0.0321(14) 0.0185(15)
    C1 0.0374(13) 0.0490(16) 0.0540(17) 0.0026(12) 0.0060(12) -0.0074(13)
    C2 0.0499(16) 0.0634(19) 0.0522(17) -0.0065(14) 0.0044(13) 0.0047(14)
    C3 0.0480(16) 0.069(2) 0.0555(18) -0.0104(15) 0.0037(14) -0.0058(15)
    C4 0.0615(19) 0.088(3) 0.075(2) -0.0210(18) 0.0223(17) 0.0036(19)
    C5 0.074(2) 0.134(4) 0.057(2) -0.015(2) 0.0207(18) 0.008(2)
    C6 0.0520(17) 0.096(3) 0.0530(19) -0.0028(17) 0.0093(14) -0.0121(17)
    N7 0.0462(13) 0.0581(16) 0.0618(17) -0.0029(12) 0.0019(12) -0.0102(13)
    S8 0.0460(4) 0.0573(5) 0.0647(5) -0.0070(4) 0.0048(3) 0.0101(4)
    O9 0.0582(12) 0.0579(14) 0.1098(18) -0.0137(10) 0.0090(12) 0.0198(12)
    O10 0.0543(11) 0.0896(17) 0.0556(12) -0.0054(10) 0.0009(9) 0.0153(11)
    C11 0.0422(14) 0.0530(17) 0.0480(15) -0.0059(13) 0.0102(12) 0.0031(13)
    C12 0.0480(14) 0.0453(16) 0.0459(15) -0.0115(12) 0.0102(12) -0.0005(12)
    C13 0.0420(14) 0.0526(17) 0.0427(14) -0.0059(13) 0.0084(11) 0.0005(12)
    C14 0.0469(14) 0.0473(17) 0.0482(15) -0.0036(13) 0.0138(12) 0.0015(12)
    C15 0.0509(16) 0.0509(17) 0.0643(18) -0.0130(14) 0.0171(14) -0.0060(14)
    C16 0.0418(14) 0.062(2) 0.0598(18) -0.0137(14) 0.0092(13) -0.0027(15)
    O17 0.0470(10) 0.0523(12) 0.0707(13) -0.0082(9) 0.0010(9) 0.0051(10)
    C18 0.0486(16) 0.061(2) 0.078(2) -0.0199(14) 0.0042(14) 0.0031(16)
    O19 0.0563(11) 0.0441(12) 0.0732(13) -0.0037(9) 0.0138(10) -0.0016(9)
    C20 0.0727(19) 0.0473(18) 0.081(2) -0.0054(16) 0.0270(17) -0.0061(16)
_geom_special_details     ?
loop_
    _geom_bond_atom_site_label_1
    _geom_bond_atom_site_label_2
    _geom_bond_site_symmetry_2
    _geom_bond_distance
    _geom_bond_publ_flag
    F1 C3 . 1.343(3) ?
    F2 C4 . 1.354(3) ?
    C1 C6 . 1.375(4) ?
    C1 C2 . 1.382(3) ?
    C1 N7 . 1.434(4) ?
    C2 C3 . 1.357(4) ?
    C2 H2 . 0.93 ?
    C3 C4 . 1.359(4) ?
    C4 C5 . 1.352(4) ?
    C5 C6 . 1.383(4) ?
    C5 H5 . 0.93 ?
    C6 H6 . 0.93 ?
    N7 S8 . 1.628(3) ?
    N7 H7 . 0.76(3) ?
    S8 O10 . 1.424(2) ?
    S8 O9 . 1.424(2) ?
    S8 C11 . 1.754(3) ?
    C11 C16 . 1.381(4) ?
    C11 C12 . 1.398(3) ?
    C12 C13 . 1.372(4) ?
    C12 H12 . 0.93 ?
    C13 O17 . 1.369(3) ?
    C13 C14 . 1.405(4) ?
    C14 O19 . 1.350(3) ?
    C14 C15 . 1.379(3) ?
    C15 C16 . 1.378(4) ?
    C15 H15 . 0.93 ?
    C16 H16 . 0.93 ?
    O17 C18 . 1.420(3) ?
    C18 H18A . 0.96 ?
    C18 H18B . 0.96 ?
    C18 H18C . 0.96 ?
    O19 C20 . 1.431(3) ?
    C20 H20A . 0.96 ?
    C20 H20B . 0.96 ?
    C20 H20C . 0.96 ?
loop_
    _geom_angle_atom_site_label_1
    _geom_angle_atom_site_label_2
    _geom_angle_atom_site_label_3
    _geom_angle_site_symmetry_1
    _geom_angle_site_symmetry_3
    _geom_angle
    _geom_angle_publ_flag
    C6 C1 C2 . . 119.3(3) ?
    C6 C1 N7 . . 119.9(2) ?
    C2 C1 N7 . . 120.7(3) ?
    C3 C2 C1 . . 119.2(3) ?
    C3 C2 H2 . . 120.4 ?
    C1 C2 H2 . . 120.4 ?
    F1 C3 C2 . . 120.1(3) ?
    F1 C3 C4 . . 118.5(3) ?
    C2 C3 C4 . . 121.4(3) ?
    C5 C4 F2 . . 120.7(3) ?
    C5 C4 C3 . . 120.4(3) ?
    F2 C4 C3 . . 118.9(3) ?
    C4 C5 C6 . . 119.3(3) ?
    C4 C5 H5 . . 120.3 ?
    C6 C5 H5 . . 120.3 ?
    C1 C6 C5 . . 120.3(3) ?
    C1 C6 H6 . . 119.8 ?
    C5 C6 H6 . . 119.8 ?
    C1 N7 S8 . . 123.2(2) ?
    C1 N7 H7 . . 109(2) ?
    S8 N7 H7 . . 115(2) ?
    O10 S8 O9 . . 120.03(13) ?
    O10 S8 N7 . . 107.04(13) ?
    O9 S8 N7 . . 105.36(14) ?
    O10 S8 C11 . . 107.51(13) ?
    O9 S8 C11 . . 108.15(12) ?
    N7 S8 C11 . . 108.29(13) ?
    C16 C11 C12 . . 119.9(2) ?
    C16 C11 S8 . . 120.0(2) ?
    C12 C11 S8 . . 120.0(2) ?
    C13 C12 C11 . . 119.6(2) ?
    C13 C12 H12 . . 120.2 ?
    C11 C12 H12 . . 120.2 ?
    O17 C13 C12 . . 125.1(2) ?
    O17 C13 C14 . . 114.6(2) ?
    C12 C13 C14 . . 120.3(2) ?
    O19 C14 C15 . . 125.5(2) ?
    O19 C14 C13 . . 114.9(2) ?
    C15 C14 C13 . . 119.6(3) ?
    C16 C15 C14 . . 120.1(3) ?
    C16 C15 H15 . . 119.9 ?
    C14 C15 H15 . . 119.9 ?
    C15 C16 C11 . . 120.5(2) ?
    C15 C16 H16 . . 119.8 ?
    C11 C16 H16 . . 119.8 ?
    C13 O17 C18 . . 118.3(2) ?
    O17 C18 H18A . . 109.5 ?
    O17 C18 H18B . . 109.5 ?
    H18A C18 H18B . . 109.5 ?
    O17 C18 H18C . . 109.5 ?
    H18A C18 H18C . . 109.5 ?
    H18B C18 H18C . . 109.5 ?
    C14 O19 C20 . . 117.3(2) ?
    O19 C20 H20A . . 109.5 ?
    O19 C20 H20B . . 109.5 ?
    H20A C20 H20B . . 109.5 ?
    O19 C20 H20C . . 109.5 ?
    H20A C20 H20C . . 109.5 ?
    H20B C20 H20C . . 109.5 ?
loop_
    _geom_hbond_atom_site_label_D
    _geom_hbond_atom_site_label_H
    _geom_hbond_atom_site_label_A
    _geom_hbond_site_symmetry_A
    _geom_hbond_distance_DH
    _geom_hbond_distance_HA
    _geom_hbond_distance_DA
    _geom_hbond_angle_DHA
    _geom_hbond_publ_flag
    N7 H7 O17 2_755 0.76(3) 2.48(3) 3.180(3) 155(3) yes
    N7 H7 O19 2_755 0.76(3) 2.61(3) 3.256(3) 144(3) yes
