# Supplementary material for: N-(3,4-Difluoro­phen­yl)-3,4-dimethoxy­benzene­sulfonamide
Source: Acta Crystallogr Sect E Struct Rep Online. 2008 May 3;64(Pt 6):o994. doi: 10.1107/S1600536808012610 (PMC2961509; doi:10.1107/S1600536808012610)
Supplement: Supplementary file 2 [file e-64-0o994-Isup2.hkl]

#
# h,k,l, Fc-squared, Fo-squared, sigma(Fo-squared) and status flag
#
data_I
_shelx_title ' kor051m in P2(1)/c'
_shelx_refln_list_code          4
_shelx_F_calc_maximum      220.06
_exptl_crystal_F_000       680.00
_reflns_d_resolution_high  0.7696
 
loop_
 _symmetry_equiv_pos_as_xyz
 'x, y, z'
 '-x, y+1/2, -z+1/2'
 '-x, -y, -z'
 'x, -y-1/2, z-1/2'
 
_cell_length_a    12.2886
_cell_length_b     8.5662
_cell_length_c    14.5546
_cell_angle_alpha  90.000
_cell_angle_beta  109.655
_cell_angle_gamma  90.000
 
_shelx_F_squared_multiplier     1.000
 
loop_
 _refln_index_h
 _refln_index_k
 _refln_index_l
 _refln_F_squared_calc
 _refln_F_squared_meas
 _refln_F_squared_sigma
 _refln_observed_status
   1   0   0      663.52      663.41     16.48 o
   2   0   0        0.39        0.94      1.54 o
   3   0   0      849.19      929.86     25.39 o
   4   0   0      601.34      598.21     13.08 o
   5   0   0      650.15      641.20     14.82 o
   6   0   0        9.14       23.49      5.10 o
   7   0   0      366.56      329.82     11.71 o
   8   0   0       72.23       79.18      7.60 o
   9   0   0       71.92       95.62      9.84 o
  10   0   0       30.46       44.18      7.24 o
  11   0   0      101.73      105.71     17.40 o
  12   0   0      387.55      380.79     26.41 o
  13   0   0      516.15      501.85     31.78 o
  14   0   0        6.54       -3.67     12.38 o
  15   0   0       28.40       24.12     14.58 o
   1   1   0     1166.23     1138.65     17.89 o
   2   1   0        4.99        1.54      1.55 o
   3   1   0      616.30      640.60      9.03 o
   4   1   0      709.06      710.12     11.36 o
   5   1   0       86.43       73.07      3.72 o
   6   1   0      441.50      467.49      7.53 o
   7   1   0      220.72      226.39      5.53 o
   8   1   0       18.35       17.88      2.96 o
   9   1   0        1.23        2.03      3.14 o
  10   1   0       36.02       30.24      6.06 o
  11   1   0      322.16      309.99     12.91 o
  12   1   0        9.43        4.75      6.87 o
  13   1   0       10.62       13.59      8.35 o
  14   1   0        4.90       14.58     14.86 o
   0   2   0      157.34      187.68      5.77 o
   1   2   0      699.10      679.49     17.83 o
   2   2   0     6124.58     6221.50     97.02 o
   3   2   0      385.75      411.51      7.27 o
   4   2   0       10.22        6.07      2.02 o
   5   2   0        1.83        0.87      1.92 o
   6   2   0      333.28      329.03      7.67 o
   7   2   0        3.37        0.81      2.28 o
   8   2   0       39.59       44.76      4.45 o
   9   2   0       81.58      108.42      8.81 o
  10   2   0      359.43      339.11     12.96 o
  11   2   0      211.77      223.97     17.30 o
  12   2   0        1.78        3.31      5.11 o
  13   2   0        0.79        1.73      9.38 o
  14   2   0       31.48       31.83     10.32 o
   1   3   0     1428.16     1356.48     18.86 o
   2   3   0      329.91      279.75      8.94 o
   3   3   0     4812.25     4857.53     48.90 o
   4   3   0        2.34        4.90      2.39 o
   5   3   0      419.94      409.66      8.49 o
   6   3   0       15.19       19.14      3.17 o
   7   3   0        3.01        1.85      2.92 o
   8   3   0      188.96      199.28     10.11 o
   9   3   0      745.77      693.72     18.71 o
  10   3   0      103.59       96.41     11.29 o
  11   3   0       24.53       16.99      5.21 o
  12   3   0        1.15        6.16      5.00 o
  13   3   0       13.03        4.26      8.32 o
  14   3   0       14.67       16.70      9.06 o
   0   4   0      170.00      147.69     11.50 o
   1   4   0      775.56      800.62     14.45 o
   2   4   0      825.25      920.45     16.00 o
   3   4   0      218.59      242.62      7.13 o
   4   4   0       46.11       41.11      3.89 o
   5   4   0       46.69       58.30      5.22 o
   6   4   0      123.79      116.49     10.29 o
   7   4   0        0.10        3.20      5.27 o
   8   4   0        0.76        3.10      5.68 o
   9   4   0       20.76       19.71      5.19 o
  10   4   0       10.25        4.50      4.67 o
  11   4   0        4.11        7.66      4.98 o
  12   4   0        3.22        2.55      5.01 o
  13   4   0        9.20        9.50      9.19 o
  14   4   0        0.13       -8.64      8.64 o
   1   5   0     1521.19     1484.43     23.22 o
   2   5   0      162.80      167.34      6.55 o
   3   5   0      267.44      240.63      7.77 o
   4   5   0        2.08        6.23      3.64 o
   5   5   0      745.48      731.39     14.01 o
   6   5   0       29.35       16.40      4.68 o
   7   5   0       81.43      104.90      7.83 o
   8   5   0      817.94      789.28     23.83 o
   9   5   0       86.65       74.97      7.42 o
  10   5   0       66.46       73.21      7.93 o
  11   5   0       17.72       13.69      8.29 o
  12   5   0       43.41       37.50      7.44 o
  13   5   0       56.44       68.69      8.93 o
   0   6   0        0.64       -5.04      6.81 o
   1   6   0      340.14      355.21     14.66 o
   2   6   0      354.88      352.26     10.09 o
   3   6   0      190.98      186.62      8.36 o
   4   6   0       16.27        6.34      5.06 o
   5   6   0       77.81       70.93     10.28 o
   6   6   0        2.26       -0.30      5.25 o
   7   6   0        1.44       -1.34      5.23 o
   8   6   0        0.48       -4.17      4.17 o
   9   6   0       35.14       38.08      6.58 o
  10   6   0       21.45       18.32      6.34 o
  11   6   0       72.26       93.42      9.57 o
  12   6   0        7.85        5.35      6.84 o
   1   7   0       13.18       14.89      7.23 o
   2   7   0      141.88      141.49     10.22 o
   3   7   0      126.92      126.82      8.41 o
   4   7   0       77.88       78.49     12.28 o
   5   7   0        0.09       -3.75      6.11 o
   6   7   0        0.15       -5.07      5.07 o
   7   7   0       18.13        1.84      6.28 o
   8   7   0        3.85        4.02      6.57 o
   9   7   0        1.77        0.34      6.19 o
  10   7   0       12.38        8.84      7.34 o
  11   7   0       28.53       18.22      8.68 o
   0   8   0      427.44      392.62     24.73 o
   1   8   0       14.32       11.43     13.39 o
   2   8   0       64.32       83.70      8.97 o
   3   8   0       63.39       66.59     10.74 o
   4   8   0      116.42      120.17     13.94 o
   5   8   0       77.86       76.92     12.50 o
   6   8   0        6.89        5.17      6.58 o
   7   8   0        9.07        8.53      7.04 o
   8   8   0        0.02        6.00      7.74 o
   9   8   0       53.90       76.53     11.97 o
  10   8   0        0.17       -2.75      7.49 o
   1   9   0        5.98        5.72      5.77 o
   2   9   0        9.16       19.19      8.13 o
   3   9   0        0.05       -2.42      8.27 o
   4   9   0        0.35       -6.55      7.43 o
   5   9   0       19.07       19.25     11.43 o
   6   9   0        2.69       -5.27      9.23 o
   7   9   0        7.11        9.18     10.06 o
   8   9   0       24.09       28.27     12.65 o
   0  10   0        0.08       -3.48     10.68 o
   1  10   0        6.89       -7.16      8.62 o
   2  10   0       54.61       75.35     12.56 o
   3  10   0        3.48        3.03      8.31 o
   4  10   0        8.26        1.33     10.81 o
   5  10   0       16.33       -2.06     15.26 o
   6  10   0       12.56       11.23     22.45 o
   1  11   0        7.33        3.79      9.47 o
   2  11   0        1.66       -9.49      9.49 o
 -15   1   1        1.14       -3.13      9.18 o
 -14   1   1       68.22       89.10     13.00 o
 -13   1   1       56.96       92.80     12.97 o
 -12   1   1      163.62      181.92     14.97 o
 -11   1   1      801.17      774.11     20.20 o
 -10   1   1       75.99      102.08     11.55 o
  -9   1   1       54.95       61.55      5.03 o
  -8   1   1       95.26       98.96      6.05 o
  -7   1   1       60.54       59.28      3.44 o
  -6   1   1        8.11        4.69      1.79 o
  -5   1   1       68.53       70.23      2.87 o
  -4   1   1     2784.67     2682.93     24.54 o
  -3   1   1     3116.12     3132.65     23.01 o
  -2   1   1    10973.70    11531.64     99.67 o
  -1   1   1     2243.31     2561.68     24.96 o
   0   1   1      577.40      613.05     10.95 o
   1   1   1     2787.23     2928.24     25.24 o
   2   1   1    10633.54    10851.88    153.26 o
   3   1   1      282.17      322.82      6.34 o
   4   1   1     3915.58     3673.88     38.37 o
   5   1   1        7.58        9.13      2.42 o
   6   1   1      289.73      315.10      7.95 o
   7   1   1       23.80       20.17      3.57 o
   8   1   1        8.68        4.58      3.14 o
   9   1   1      175.52      180.67     10.01 o
  10   1   1       45.31       48.05      6.88 o
  11   1   1       80.00      103.86     14.58 o
  12   1   1       80.84       90.00     12.56 o
  13   1   1       29.29       29.60      9.98 o
  14   1   1      114.19      146.46     16.10 o
 -15   2   1        2.94        4.98      9.31 o
 -14   2   1       21.45       20.11      9.16 o
 -13   2   1       99.82       94.85     13.38 o
 -12   2   1       57.45       48.13      6.42 o
 -11   2   1      226.87      219.52      9.99 o
 -10   2   1      122.41      123.28     12.44 o
  -9   2   1      235.32      245.13      8.77 o
  -8   2   1       19.27       15.08      3.52 o
  -7   2   1      120.36      113.69      3.75 o
  -6   2   1        1.15       -1.57      1.57 o
  -5   2   1     1026.13      999.39     14.92 o
  -4   2   1        0.73       -0.63      2.22 o
  -3   2   1     1496.16     1569.92     15.85 o
  -2   2   1    13027.08    13886.52    108.61 o
  -1   2   1     8185.75     8447.23    112.42 o
   0   2   1       96.74       77.80     10.38 o
   1   2   1     3146.67     3052.46     36.16 o
   2   2   1     3352.73     3585.72     46.23 o
   3   2   1      699.60      678.09     10.50 o
   4   2   1      177.32      198.46      5.62 o
   5   2   1      477.41      501.68      9.68 o
   6   2   1     1605.27     1565.49     21.07 o
   7   2   1      167.59      179.99      6.73 o
   8   2   1     1907.19     1871.14     25.77 o
   9   2   1       62.31       86.15     10.55 o
  10   2   1       85.99      110.48     11.17 o
  11   2   1      559.34      521.38     32.95 o
  12   2   1        2.30        0.40      5.48 o
  13   2   1      148.82      153.50     15.53 o
  14   2   1        2.94        1.28     14.91 o
 -14   3   1        0.66        7.17      9.07 o
 -13   3   1        4.55        5.50      7.92 o
 -12   3   1        0.48        2.28      5.15 o
 -11   3   1       15.74       15.71      5.16 o
 -10   3   1      528.29      510.88     13.55 o
  -9   3   1        8.69        0.98      4.08 o
  -8   3   1      312.90      287.12      9.39 o
  -7   3   1        1.68       -2.79      3.36 o
  -6   3   1       40.04       46.84      4.67 o
  -5   3   1       70.05       83.03      5.32 o
  -4   3   1       81.31       79.50      4.08 o
  -3   3   1       57.69       79.36      3.68 o
  -2   3   1       98.73       96.84      4.36 o
  -1   3   1      529.06      522.09      9.59 o
   0   3   1      161.26      141.95      6.81 o
   1   3   1      103.36      108.10      6.32 o
   2   3   1     3377.99     3674.90     44.94 o
   3   3   1     2693.77     2835.49     31.51 o
   4   3   1       79.46       78.55      4.59 o
   5   3   1      205.94      185.40      6.09 o
   6   3   1        7.01        7.85      2.75 o
   7   3   1      230.10      227.44      7.48 o
   8   3   1      169.91      186.08     10.58 o
   9   3   1       46.52       36.11      6.65 o
  10   3   1        5.16        1.43      5.21 o
  11   3   1        1.38       -4.50      4.85 o
  12   3   1       19.43       10.75      7.94 o
  13   3   1        5.45        2.10      5.88 o
  14   3   1       19.89       19.41     10.84 o
 -14   4   1        2.02        0.71      8.92 o
 -13   4   1       39.39       33.59      7.20 o
 -12   4   1       27.05       29.75      8.56 o
 -11   4   1       87.97       73.96      7.48 o
 -10   4   1      267.11      263.50     10.85 o
  -9   4   1      221.82      227.11     10.03 o
  -8   4   1      984.37      890.12     22.83 o
  -7   4   1       79.89      105.24      7.16 o
  -6   4   1      313.06      275.49      8.87 o
  -5   4   1       21.71       14.60      2.72 o
  -4   4   1       82.88       99.65      5.28 o
  -3   4   1    10218.71    10934.27    110.59 o
  -2   4   1      254.09      291.01      7.48 o
  -1   4   1      671.86      665.21     14.33 o
   0   4   1      133.81      141.69      6.03 o
   1   4   1        3.75        0.66      5.27 o
   2   4   1       24.67       44.03      5.12 o
   3   4   1      468.69      492.49     12.04 o
   4   4   1        1.21       -0.74      2.56 o
   5   4   1      930.22      946.78     15.83 o
   6   4   1     1096.14     1073.33     17.61 o
   7   4   1        3.53       -0.11      4.40 o
   8   4   1      272.06      253.19     11.66 o
   9   4   1      227.36      223.80     12.62 o
  10   4   1      102.65      113.37     20.58 o
  11   4   1       17.36       25.69      8.59 o
  12   4   1       27.95       30.69      8.10 o
  13   4   1        3.10       -0.78      6.08 o
 -13   5   1        1.46       -5.37      5.37 o
 -12   5   1        2.81        0.19      5.22 o
 -11   5   1        0.42       -3.71      4.90 o
 -10   5   1       13.80        6.55      5.12 o
  -9   5   1        0.63       -0.45      4.44 o
  -8   5   1        0.20       -4.02      4.02 o
  -7   5   1       21.14       23.61      5.34 o
  -6   5   1      124.79      121.08      7.71 o
  -5   5   1        0.06       -3.22      3.22 o
  -4   5   1        3.53        3.00      3.59 o
  -3   5   1        0.07       -1.87      2.96 o
  -2   5   1      400.82      386.10     11.16 o
  -1   5   1      441.65      390.82     13.69 o
   0   5   1      199.82      177.36      7.11 o
   1   5   1       71.49       79.59     10.43 o
   2   5   1       51.34       50.71      4.90 o
   3   5   1        3.54       -0.95      4.57 o
   4   5   1       65.95       97.22      7.51 o
   5   5   1       24.73       20.93      4.75 o
   6   5   1      298.97      268.43     16.01 o
   7   5   1      263.50      258.22     12.09 o
   8   5   1      743.89      680.43     54.85 o
   9   5   1        0.01        0.90      6.39 o
  10   5   1       16.74        7.81      5.39 o
  11   5   1        7.04        3.79      5.26 o
  12   5   1        0.00       -5.18      5.18 o
  13   5   1        3.02       -4.81      6.18 o
 -12   6   1       11.62       16.25      7.02 o
 -11   6   1        0.93        0.98      5.78 o
 -10   6   1       73.02       88.10      8.55 o
  -9   6   1       36.83       42.13      6.63 o
  -8   6   1       13.56       22.92      7.06 o
  -7   6   1      136.15      126.98     14.04 o
  -6   6   1        5.62       11.38      5.69 o
  -5   6   1        3.58       -4.92      4.92 o
  -4   6   1       42.17       40.38      5.57 o
  -3   6   1       29.13       32.09      5.65 o
  -2   6   1       79.24       77.44      8.71 o
  -1   6   1      326.91      293.26     13.20 o
   0   6   1        0.34        2.04      4.04 o
   1   6   1      690.65      703.03     16.18 o
   2   6   1      216.41      217.93      8.37 o
   3   6   1      174.84      190.25     10.20 o
   4   6   1      280.35      280.17     11.71 o
   5   6   1      302.12      297.89     12.41 o
   6   6   1       28.71       25.06      6.40 o
   7   6   1        5.73       -0.44      5.24 o
   8   6   1       60.46       60.07      7.35 o
   9   6   1        0.64       -1.46      4.91 o
  10   6   1       21.02       18.56      6.47 o
  11   6   1        8.04       18.53     11.57 o
  12   6   1        3.00        0.25      6.57 o
 -11   7   1        4.16        1.04      9.74 o
 -10   7   1        1.11       -6.39      6.39 o
  -9   7   1       61.61       47.64     10.67 o
  -8   7   1       43.93       54.84      9.26 o
  -7   7   1        0.09       -5.52      5.52 o
  -6   7   1        4.51       -4.04      7.50 o
  -5   7   1       93.61       91.32     16.63 o
  -4   7   1       17.22       21.52      8.58 o
  -3   7   1      256.69      231.46     11.22 o
  -2   7   1      660.90      633.82     17.22 o
  -1   7   1       95.04      105.56     10.83 o
   0   7   1      889.39      912.00     40.26 o
   1   7   1      541.08      518.91     14.96 o
   2   7   1       24.15       12.04      4.97 o
   3   7   1      106.30      102.92      7.79 o
   4   7   1        8.01        5.25      5.57 o
   5   7   1       25.03       25.16      7.03 o
   6   7   1       17.43        6.64      5.61 o
   7   7   1       22.95       32.88      7.83 o
   8   7   1        5.40        0.53      6.26 o
   9   7   1       18.70       15.83      7.19 o
  10   7   1        4.89        9.55      7.81 o
  11   7   1        6.93       16.07      8.23 o
 -10   8   1       10.46       13.99     10.93 o
  -9   8   1        0.38       -6.91      9.57 o
  -8   8   1        0.60       -1.18      8.16 o
  -7   8   1        2.45       -8.41      8.41 o
  -6   8   1       53.41       64.38     11.98 o
  -5   8   1        5.30        2.40      6.85 o
  -4   8   1       49.94       69.58     20.27 o
  -3   8   1        1.54       -0.68      6.77 o
  -2   8   1      164.27      154.25     12.81 o
  -1   8   1       11.93        2.59      6.19 o
   0   8   1       10.99       11.72      7.03 o
   1   8   1      127.38      106.47     11.71 o
   2   8   1       88.83       95.55      9.66 o
   3   8   1        5.94       -5.65      5.65 o
   4   8   1        0.16       -5.21      5.21 o
   5   8   1        6.19       -6.04      6.04 o
   6   8   1       21.53       14.21      8.48 o
   7   8   1        0.00       -6.55      6.55 o
   8   8   1        9.77       -1.38      7.80 o
   9   8   1       27.13        5.46      7.78 o
  10   8   1        0.10       -3.28      8.16 o
  -9   9   1       13.70        6.02     14.88 o
  -8   9   1        0.78       -9.27      9.27 o
  -7   9   1       35.92       46.24     13.41 o
  -6   9   1       32.88       25.62     11.11 o
  -5   9   1       24.93       55.94     12.12 o
  -4   9   1        1.86       -7.32      7.32 o
  -3   9   1       12.24       -0.20      7.34 o
  -2   9   1       47.44       53.82     10.48 o
  -1   9   1        0.03       -4.87      4.87 o
   0   9   1       86.99      122.95     13.04 o
   1   9   1       23.61       28.16      7.49 o
   2   9   1       45.12       51.41     11.19 o
   3   9   1        6.75        4.80     11.20 o
   4   9   1       19.45       27.11     10.04 o
   5   9   1       35.25       41.36     11.96 o
   6   9   1        5.16       -1.19      6.97 o
   7   9   1       18.36       13.81      8.72 o
   8   9   1        0.47       -8.12      8.12 o
  -6  10   1       23.30       12.68     14.15 o
  -5  10   1       12.27       43.73     21.74 o
  -4  10   1        0.83        2.14      9.53 o
  -3  10   1        5.18      -11.54     11.70 o
  -2  10   1        2.33        0.95      8.42 o
  -1  10   1        8.23       11.04      7.78 o
   0  10   1        2.60       -4.92     14.69 o
   1  10   1        0.22       -6.04      8.02 o
   2  10   1        0.03       -9.40      9.40 o
   3  10   1       14.16        2.49      9.15 o
   4  10   1       13.88       14.53     11.60 o
   5  10   1        2.34       -8.73     12.56 o
   6  10   1       24.04        3.77     12.23 o
  -2  11   1        0.57       -3.40      9.44 o
  -1  11   1        0.19       -7.99      7.99 o
   0  11   1        8.01        3.63      7.35 o
   1  11   1        0.01        1.77      9.58 o
 -15   0   2       12.02       -2.27     11.46 o
 -14   0   2        4.85       15.84     11.95 o
 -13   0   2      187.66      214.68     23.79 o
 -12   0   2       69.30       78.05     15.83 o
 -11   0   2      307.57      310.53     22.13 o
 -10   0   2       16.33       13.40      4.61 o
  -9   0   2        6.49        3.60      3.39 o
  -8   0   2       18.68       22.14      3.27 o
  -7   0   2      422.96      475.47      8.73 o
  -6   0   2      180.51      195.44      5.18 o
  -5   0   2     2243.34     2217.91     23.09 o
  -4   0   2     1475.03     1373.70     18.56 o
  -3   0   2       94.43       89.35      3.81 o
  -2   0   2     1502.98     1631.79     19.50 o
  -1   0   2     5263.81     5080.02     74.76 o
   0   0   2     5324.53     5219.49     59.04 o
   1   0   2        6.29        5.61      2.12 o
   2   0   2     2240.26     2029.79     30.51 o
   3   0   2     3544.04     3408.37     49.14 o
   4   0   2      691.91      715.52     16.18 o
   5   0   2     1563.58     1819.34     32.28 o
   6   0   2       66.61       50.72      6.08 o
   7   0   2      200.65      212.85     10.57 o
   8   0   2       23.47       32.50      6.14 o
   9   0   2      328.03      320.46     14.30 o
  10   0   2       10.42       -8.15      8.15 o
  11   0   2        1.69        2.27      8.12 o
  12   0   2      254.65      303.86     27.73 o
  13   0   2       16.39       22.40     14.77 o
  14   0   2      118.80      119.74     21.46 o
 -15   1   2       10.67       11.91      8.70 o
 -14   1   2        7.52       -3.02      7.44 o
 -13   1   2       64.32       66.34     11.51 o
 -12   1   2      157.76      174.00     15.90 o
 -11   1   2       59.12       55.41      7.41 o
 -10   1   2        4.74       -0.59      3.75 o
  -9   1   2       20.31       19.02      2.78 o
  -8   1   2       72.58       77.86      3.41 o
  -7   1   2      214.38      209.98      4.21 o
  -6   1   2      435.81      422.48      5.59 o
  -5   1   2     2406.14     2419.01     20.74 o
  -4   1   2        3.58        5.53      1.53 o
  -3   1   2     7818.55     7902.59     65.51 o
  -2   1   2     8656.96     9362.64    101.99 o
  -1   1   2      450.87      445.89      8.19 o
   0   1   2     9722.27     9465.17    105.07 o
   1   1   2     4569.30     4640.48     39.05 o
   2   1   2     1155.11     1023.04     11.09 o
   3   1   2     2090.01     2118.54     23.56 o
   4   1   2     1008.29     1013.60     14.42 o
   5   1   2      222.00      248.46      6.94 o
   6   1   2       25.07       26.90      3.57 o
   7   1   2      104.41      124.64      6.37 o
   8   1   2       28.28       28.90      4.36 o
   9   1   2      191.48      201.57      8.44 o
  10   1   2       61.58       60.73     12.44 o
  11   1   2       13.38        0.66      5.28 o
  12   1   2        0.22       -6.59      6.59 o
  13   1   2       16.06       -3.05      7.78 o
  14   1   2        0.04       -3.71      8.62 o
 -15   2   2       31.88       39.95     11.19 o
 -14   2   2       22.22        2.54      8.71 o
 -13   2   2      132.78      143.61     14.89 o
 -12   2   2       72.55       78.03      7.22 o
 -11   2   2       24.28       19.17      5.01 o
 -10   2   2       77.03       87.76      6.85 o
  -9   2   2      354.02      318.37      9.60 o
  -8   2   2        7.81        4.57      2.77 o
  -7   2   2      708.20      731.87     11.06 o
  -6   2   2       32.38       54.30      4.60 o
  -5   2   2       17.54       36.40      3.07 o
  -4   2   2        0.27        0.09      2.05 o
  -3   2   2      449.91      454.05      5.59 o
  -2   2   2    12760.86    13294.88    139.46 o
  -1   2   2       90.58       92.98     10.92 o
   0   2   2     4475.58     4477.27     63.47 o
   1   2   2     2086.00     2036.26     26.35 o
   2   2   2       47.65       44.43      2.54 o
   3   2   2     1708.45     1663.61     17.12 o
   4   2   2      225.98      216.93      6.21 o
   5   2   2     2265.61     2210.84     26.88 o
   6   2   2      110.16      106.62      7.45 o
   7   2   2       38.42       33.36      4.24 o
   8   2   2      176.77      184.49      7.89 o
   9   2   2      362.28      334.83     14.40 o
  10   2   2        2.08        5.56      4.87 o
  11   2   2      250.56      260.86     19.89 o
  12   2   2       41.03       56.79      8.74 o
  13   2   2        1.88       -1.56     10.17 o
  14   2   2       28.04       33.73     10.85 o
 -14   3   2       55.45       63.30     22.74 o
 -13   3   2       29.80       27.96      8.69 o
 -12   3   2       63.44       62.50      6.78 o
 -11   3   2        8.38        3.18      4.34 o
 -10   3   2       64.03       65.52      6.48 o
  -9   3   2       56.08       54.51      6.23 o
  -8   3   2      470.34      436.27     11.41 o
  -7   3   2      282.85      287.39      8.81 o
  -6   3   2      488.01      519.03     12.08 o
  -5   3   2     2475.99     2626.86     30.25 o
  -4   3   2      781.87      766.84     12.66 o
  -3   3   2      904.03      880.70     11.07 o
  -2   3   2     1283.19     1248.83     18.62 o
  -1   3   2      329.40      277.78      9.45 o
   0   3   2        0.08       -0.44      3.08 o
   1   3   2     1200.10     1165.52     24.17 o
   2   3   2      215.91      252.67      9.45 o
   3   3   2     3807.24     4001.79     36.83 o
   4   3   2      806.17      848.85     13.92 o
   5   3   2       74.46       80.07      7.53 o
   6   3   2      495.49      482.74     10.94 o
   7   3   2      391.39      328.33     10.60 o
   8   3   2       61.92       59.45      7.34 o
   9   3   2       47.66       48.31      9.16 o
  10   3   2      116.39      124.68     10.24 o
  11   3   2       76.96       70.76      9.18 o
  12   3   2       12.91       -4.42      6.06 o
  13   3   2       77.88       97.18     15.77 o
 -14   4   2        1.11       -2.84      8.03 o
 -13   4   2        0.06        1.47      5.79 o
 -12   4   2        1.04       -3.02      5.08 o
 -11   4   2       53.24       56.92      6.88 o
 -10   4   2       14.75        4.34      4.62 o
  -9   4   2      545.54      523.10     13.87 o
  -8   4   2      294.01      250.91      9.55 o
  -7   4   2        0.94       -3.36      3.36 o
  -6   4   2      328.05      276.67      8.81 o
  -5   4   2      674.03      626.41      9.83 o
  -4   4   2        3.89        0.32      2.79 o
  -3   4   2       12.87       10.41      3.61 o
  -2   4   2        0.75        0.71      2.34 o
  -1   4   2       10.55       19.94      4.66 o
   0   4   2      231.40      244.37     10.26 o
   1   4   2      178.13      157.53      8.71 o
   2   4   2      253.03      268.96      9.35 o
   3   4   2      651.18      620.80     14.17 o
   4   4   2      507.74      537.55     11.48 o
   5   4   2        0.93       -1.92      2.96 o
   6   4   2     1802.04     1823.56     25.77 o
   7   4   2       21.78       15.25      5.50 o
   8   4   2      164.68      171.36     11.15 o
   9   4   2       74.33       74.82     11.46 o
  10   4   2       22.48        9.83      5.90 o
  11   4   2        0.00       -5.28      6.06 o
  12   4   2        0.01       -2.78      7.03 o
  13   4   2        5.24        3.42      6.01 o
 -13   5   2       64.82       83.22     10.83 o
 -12   5   2       36.71       23.65      7.79 o
 -11   5   2       11.16        3.51      4.97 o
 -10   5   2      225.56      243.39     11.45 o
  -9   5   2       69.13       74.52      8.94 o
  -8   5   2       31.35       33.73      5.76 o
  -7   5   2        2.09       -0.74      4.18 o
  -6   5   2      255.25      239.50     13.21 o
  -5   5   2      189.75      185.53     12.34 o
  -4   5   2       10.65       21.35      4.64 o
  -3   5   2       14.84       22.94      5.37 o
  -2   5   2     1350.56     1348.52     20.81 o
  -1   5   2        4.28        6.48      3.40 o
   0   5   2        0.36       -2.51      2.92 o
   1   5   2      260.56      227.22     11.13 o
   2   5   2       43.94       44.91      7.91 o
   3   5   2      563.03      590.60     15.26 o
   4   5   2      234.52      222.92      9.82 o
   5   5   2       15.27       16.52      4.91 o
   6   5   2       36.57       36.41      6.64 o
   7   5   2        8.17        0.19      5.03 o
   8   5   2      287.53      300.42     13.33 o
   9   5   2       31.83       18.82      6.48 o
  10   5   2        4.35        2.34      5.83 o
  11   5   2      126.77      157.74     15.84 o
  12   5   2        9.16        7.30      6.06 o
 -13   6   2       30.62       46.09     10.61 o
 -12   6   2        2.96       10.12      7.45 o
 -11   6   2       32.62       30.80      7.79 o
 -10   6   2       26.46       26.38      7.47 o
  -9   6   2        0.02        2.53      5.49 o
  -8   6   2       51.42       30.46      9.42 o
  -7   6   2       40.13       35.63     10.76 o
  -6   6   2        1.07        1.49      6.76 o
  -5   6   2      140.06      175.53     14.20 o
  -4   6   2     1027.73     1022.64     21.02 o
  -3   6   2        0.03       -3.85      3.85 o
  -2   6   2      685.43      641.19     15.97 o
  -1   6   2       49.27       53.04      5.97 o
   0   6   2      352.40      313.69     10.70 o
   1   6   2       15.90       19.05      5.28 o
   2   6   2      355.06      349.93     10.55 o
   3   6   2      515.17      515.14     18.24 o
   4   6   2       30.59       19.70      5.91 o
   5   6   2      275.80      246.22     15.66 o
   6   6   2        7.12        7.20      6.66 o
   7   6   2       23.20       19.78     11.25 o
   8   6   2        0.06        4.68      6.74 o
   9   6   2       18.65       33.61      6.57 o
  10   6   2       25.30       23.04      6.14 o
  11   6   2       91.42       90.92      9.87 o
 -12   7   2       18.24       13.66     11.86 o
 -11   7   2        3.37        4.32      9.40 o
 -10   7   2       18.56        6.16      9.08 o
  -9   7   2        5.49       -0.75      7.48 o
  -8   7   2       14.30        5.42      8.07 o
  -7   7   2       20.68       11.81      8.55 o
  -6   7   2       42.74       43.82     10.39 o
  -5   7   2       42.61       29.88      9.39 o
  -4   7   2        1.07       -5.78      6.01 o
  -3   7   2       45.48       43.76      6.99 o
  -2   7   2      177.00      173.73     10.92 o
  -1   7   2      432.71      437.12     17.58 o
   0   7   2     1154.06     1121.07     22.31 o
   1   7   2        0.91       -3.39      4.86 o
   2   7   2       37.87       31.46      5.65 o
   3   7   2      144.52      155.56      9.25 o
   4   7   2       64.04       71.34      8.85 o
   5   7   2        6.15        6.32      5.99 o
   6   7   2      116.55       93.46     21.16 o
   7   7   2        8.01        9.67      6.65 o
   8   7   2        3.69        4.63      6.79 o
   9   7   2        0.33       -2.23      6.69 o
  10   7   2        7.88        0.95      6.93 o
  11   7   2        1.51       -3.56      7.55 o
 -10   8   2       25.60       31.96     12.16 o
  -9   8   2       32.97       29.34     11.77 o
  -8   8   2        0.06       -0.21      9.06 o
  -7   8   2       46.63       35.93     10.34 o
  -6   8   2       13.24       -0.97      7.32 o
  -5   8   2        0.54       -0.45     13.44 o
  -4   8   2      154.29      189.20     16.18 o
  -3   8   2        0.74       -6.08      6.08 o
  -2   8   2        2.37       -2.32      4.88 o
  -1   8   2       31.65       35.48      8.66 o
   0   8   2       14.54        8.93      6.95 o
   1   8   2        0.67        3.04      4.13 o
   2   8   2       70.13       74.44      7.66 o
   3   8   2      139.29      148.39     12.50 o
   4   8   2       48.85       54.32      8.76 o
   5   8   2       63.80       83.16     10.14 o
   6   8   2        0.41       -4.91      6.34 o
   7   8   2        4.90        1.32      6.91 o
   8   8   2        1.08        6.12      8.72 o
   9   8   2       95.93      145.54     14.33 o
  -9   9   2        4.28        2.78     15.29 o
  -8   9   2       12.16        3.26     11.06 o
  -7   9   2        0.24       -7.94      8.88 o
  -6   9   2       16.04        9.51      9.90 o
  -5   9   2       18.24       -2.88      8.49 o
  -4   9   2       10.90        1.58      8.35 o
  -3   9   2        5.81       -3.49      7.12 o
  -2   9   2        7.07        2.14      7.53 o
  -1   9   2        2.56       -1.84      5.24 o
   0   9   2        6.69        3.79      9.86 o
   1   9   2        0.70       -5.62      5.62 o
   2   9   2       18.06       36.79      9.75 o
   3   9   2       14.81        2.30      6.33 o
   4   9   2       23.36       18.94      7.91 o
   5   9   2        2.06       -2.03      7.04 o
   6   9   2       15.55        9.52      8.12 o
   7   9   2       21.42       18.13      9.44 o
   8   9   2        1.13       -6.35      8.53 o
  -6  10   2        0.70       -7.56     16.89 o
  -5  10   2       27.02       14.37     10.96 o
  -4  10   2        2.03        5.49     10.83 o
  -3  10   2        4.89       -4.56      8.08 o
  -2  10   2        4.71       -4.73      7.84 o
  -1  10   2        2.12       -3.85      7.40 o
   0  10   2        9.01        9.83      6.88 o
   1  10   2       33.90       39.52     12.90 o
   2  10   2       52.91       55.30     12.08 o
   3  10   2       21.46        8.46     10.37 o
   4  10   2        1.86       -6.37      8.72 o
   5  10   2        7.86       10.16     11.55 o
  -2  11   2       33.81       47.46     11.96 o
  -1  11   2       11.45       13.55     10.00 o
   0  11   2       13.00        5.93      8.19 o
   1  11   2       29.90       29.31     10.43 o
 -15   1   3       10.52       27.77      9.67 o
 -14   1   3        0.00        0.46      7.55 o
 -13   1   3      107.79      124.14     13.74 o
 -12   1   3       14.08       11.07      7.32 o
 -11   1   3      196.16      181.51     10.55 o
 -10   1   3       70.19       75.40      6.54 o
  -9   1   3        1.46       -0.72      2.47 o
  -8   1   3        8.49        3.96      2.55 o
  -7   1   3      411.41      420.48      7.73 o
  -6   1   3      598.24      584.82      8.92 o
  -5   1   3      405.51      419.16      6.84 o
  -4   1   3     1773.66     1711.10     17.19 o
  -3   1   3      216.86      244.33      4.35 o
  -2   1   3      583.51      562.53      6.65 o
  -1   1   3       58.07       37.44      2.19 o
   0   1   3     8214.66     7947.69    160.03 o
   1   1   3     4705.36     4569.38     38.96 o
   2   1   3      194.04      182.28      4.30 o
   3   1   3     2161.54     2061.78     23.68 o
   4   1   3      579.31      619.45     10.99 o
   5   1   3      502.77      477.13     10.03 o
   6   1   3        8.50        4.12      2.88 o
   7   1   3       97.20      100.80      6.29 o
   8   1   3      111.88      125.18      9.23 o
   9   1   3      596.50      553.80     13.65 o
  10   1   3      252.92      261.09     12.38 o
  11   1   3        0.08        0.58      4.84 o
  12   1   3      124.85      149.69     14.76 o
  13   1   3       22.14       29.49     10.14 o
 -15   2   3       22.31       14.58     10.44 o
 -14   2   3        4.75       10.48      7.92 o
 -13   2   3       32.76       28.67      9.17 o
 -12   2   3       74.55       75.38      8.57 o
 -11   2   3       95.44       92.71      8.93 o
 -10   2   3      507.25      494.77     12.45 o
  -9   2   3        0.27       -0.42      3.18 o
  -8   2   3      473.80      471.00      9.18 o
  -7   2   3     1446.10     1315.73     24.29 o
  -6   2   3      188.73      237.52      6.86 o
  -5   2   3     3014.12     2920.13     31.99 o
  -4   2   3      109.43       91.72      5.00 o
  -3   2   3       11.00       15.44      2.24 o
  -2   2   3       32.21       48.14      3.47 o
  -1   2   3       83.90       74.09      5.21 o
   0   2   3        3.69       13.55      2.86 o
   1   2   3      578.33      504.03      8.57 o
   2   2   3      280.61      312.01      5.80 o
   3   2   3      530.32      500.70      7.72 o
   4   2   3        2.20       -0.79      3.19 o
   5   2   3       30.29       45.65      4.19 o
   6   2   3        1.66       -0.39      2.75 o
   7   2   3       10.90       11.44      3.71 o
   8   2   3      979.24      978.10     18.15 o
   9   2   3       46.19       43.45     11.61 o
  10   2   3       10.65       -1.59      5.61 o
  11   2   3       51.73       53.57      8.00 o
  12   2   3       13.84        7.32      6.63 o
  13   2   3        3.27       13.06     13.57 o
 -15   3   3       42.07       50.61     23.00 o
 -14   3   3        1.74       -3.15      7.21 o
 -13   3   3       24.55       28.59      8.58 o
 -12   3   3        4.79        1.83      5.91 o
 -11   3   3        7.57        3.32      5.40 o
 -10   3   3       41.00       40.27      7.02 o
  -9   3   3      221.37      211.86      8.80 o
  -8   3   3      109.56      126.40      8.94 o
  -7   3   3      168.00      163.86      8.74 o
  -6   3   3      421.78      373.58     22.42 o
  -5   3   3     5579.80     5706.50     67.68 o
  -4   3   3      298.86      268.26      4.62 o
  -3   3   3     4049.42     4215.26     49.57 o
  -2   3   3        0.03        1.87      2.34 o
  -1   3   3      661.84      662.75     16.01 o
   0   3   3     1118.88     1124.31     34.01 o
   1   3   3      688.13      644.40     15.12 o
   2   3   3      208.68      190.99      5.68 o
   3   3   3        1.70        0.22      1.77 o
   4   3   3       62.01       73.96      3.58 o
   5   3   3       87.90       87.58      6.69 o
   6   3   3      377.17      375.16     10.03 o
   7   3   3        0.98       -3.26      3.26 o
   8   3   3     1285.73     1252.66     25.95 o
   9   3   3        1.49       -4.98      4.98 o
  10   3   3        0.26       -4.20      4.20 o
  11   3   3        0.31       -1.77      5.43 o
  12   3   3        0.86        0.72      6.14 o
  13   3   3        4.32       -5.89      7.26 o
 -14   4   3       18.13        8.18      9.08 o
 -13   4   3        0.10       -6.38      6.38 o
 -12   4   3       27.21       25.11      7.80 o
 -11   4   3       17.99       10.00      6.14 o
 -10   4   3       68.49       64.55      7.96 o
  -9   4   3       49.87       34.22      9.35 o
  -8   4   3      280.63      272.68     14.25 o
  -7   4   3      832.49      791.12     22.04 o
  -6   4   3        0.02       -0.63      3.96 o
  -5   4   3      107.55      114.06      7.77 o
  -4   4   3      976.47      984.11     16.86 o
  -3   4   3       40.12       33.78      3.32 o
  -2   4   3       67.17       87.08      5.69 o
  -1   4   3       90.01       86.62     10.53 o
   0   4   3      440.56      512.30     23.10 o
   1   4   3     1509.33     1668.57     26.54 o
   2   4   3     2524.87     2792.75     38.96 o
   3   4   3      141.59      135.47      5.55 o
   4   4   3      793.91      747.17     11.43 o
   5   4   3        0.99       -2.97      2.97 o
   6   4   3     1984.29     2015.47     28.28 o
   7   4   3        1.66       -2.22      4.26 o
   8   4   3        9.54        5.66      5.07 o
   9   4   3      450.48      442.08     18.66 o
  10   4   3       10.12        8.74      6.15 o
  11   4   3      121.34      162.61     12.66 o
  12   4   3        0.26       -2.96      8.80 o
 -14   5   3        8.05       -2.33     11.21 o
 -13   5   3        0.42       -4.61      6.92 o
 -12   5   3       17.20        9.71      7.09 o
 -11   5   3       45.19       38.56      8.26 o
 -10   5   3       97.87       92.46     10.78 o
  -9   5   3      400.21      337.23     19.58 o
  -8   5   3      209.22      241.95     12.66 o
  -7   5   3        0.60       -4.38      4.38 o
  -6   5   3      203.44      197.81     16.92 o
  -5   5   3       42.25       45.72      7.76 o
  -4   5   3       72.14       86.03      6.46 o
  -3   5   3       76.85       88.73      5.15 o
  -2   5   3      939.71      947.53     14.92 o
  -1   5   3       25.54       31.37      5.88 o
   0   5   3       73.97       73.58      8.30 o
   1   5   3        1.56        2.16      5.80 o
   2   5   3       29.05       33.28      5.54 o
   3   5   3       19.16       24.06      5.45 o
   4   5   3       72.34       78.06      7.88 o
   5   5   3      177.52      198.51     12.57 o
   6   5   3      207.51      206.45     14.25 o
   7   5   3        5.63        1.62      5.95 o
   8   5   3        0.97       -5.56      5.56 o
   9   5   3       20.45       30.94      7.22 o
  10   5   3        2.54       10.88     12.02 o
  11   5   3        7.57       10.07      7.46 o
  12   5   3        0.07       -6.46      6.46 o
 -13   6   3        3.45       -7.38      7.78 o
 -12   6   3       19.83       16.30      7.50 o
 -11   6   3       27.17       32.15     11.11 o
 -10   6   3       31.99       32.46      8.14 o
  -9   6   3       22.62       17.87      6.18 o
  -8   6   3      507.03      491.65     21.42 o
  -7   6   3       35.83       13.16      8.18 o
  -6   6   3        0.93        2.06      6.43 o
  -5   6   3      123.50      142.84     13.18 o
  -4   6   3        1.34       -1.00      4.13 o
  -3   6   3      622.68      612.30     15.70 o
  -2   6   3      203.70      207.55      7.48 o
  -1   6   3       88.60      106.61      7.43 o
   0   6   3      672.09      673.78     30.08 o
   1   6   3       91.30      106.12     10.58 o
   2   6   3      397.98      387.02     13.46 o
   3   6   3       73.03       72.96      8.01 o
   4   6   3      797.65      856.96     21.03 o
   5   6   3      155.89      212.47     15.92 o
   6   6   3      107.49      104.71     25.55 o
   7   6   3        5.13        0.47      6.62 o
   8   6   3       40.68       38.08      9.35 o
   9   6   3        8.87        3.05      6.94 o
  10   6   3        0.02       -5.92      6.47 o
  11   6   3        2.46       14.71      7.55 o
 -12   7   3        3.40        1.74     12.99 o
 -11   7   3        7.36       -5.40      9.42 o
 -10   7   3        6.06       -0.68      9.32 o
  -9   7   3        4.39       -1.34      8.60 o
  -8   7   3       22.58       24.24      9.13 o
  -7   7   3      130.03      138.03     14.79 o
  -6   7   3        1.86       -5.93      6.60 o
  -5   7   3        7.15        4.32      7.42 o
  -4   7   3        0.61       -2.67      5.65 o
  -3   7   3      190.50      176.32     12.90 o
  -2   7   3      724.08      729.85     14.91 o
  -1   7   3        7.36        3.64      5.13 o
   0   7   3      531.27      512.84     14.87 o
   1   7   3      277.91      284.83     16.44 o
   2   7   3        0.41       -5.15      5.53 o
   3   7   3      131.16      147.50      9.26 o
   4   7   3       31.15       19.63     12.45 o
   5   7   3        8.82       10.39     11.99 o
   6   7   3       28.33       18.83     14.10 o
   7   7   3       88.85       81.52     17.74 o
   8   7   3       13.63        9.84      9.61 o
   9   7   3        4.68        4.41      7.34 o
  10   7   3        8.04       -3.57      7.82 o
 -11   8   3       17.80        3.63     16.89 o
 -10   8   3        0.69        4.95      9.99 o
  -9   8   3        8.62        6.56     11.57 o
  -8   8   3        1.64       -8.30      8.69 o
  -7   8   3        2.90        7.04      8.19 o
  -6   8   3        3.18       -1.97      7.37 o
  -5   8   3       30.06       20.14     13.83 o
  -4   8   3       52.26       57.36     19.14 o
  -3   8   3        7.04       -1.36      6.76 o
  -2   8   3       56.09       55.48      8.03 o
  -1   8   3      109.58      128.74     12.17 o
   0   8   3        0.85       -4.37      4.37 o
   1   8   3        4.38        5.28      4.72 o
   2   8   3       10.99        3.78      5.20 o
   3   8   3      183.81      148.26     11.75 o
   4   8   3        2.96        3.09      7.00 o
   5   8   3        7.21       -1.38      6.26 o
   6   8   3        2.02       -3.29      6.73 o
   7   8   3        0.76        5.74      6.78 o
   8   8   3        0.72       -6.94      6.94 o
   9   8   3       26.30       24.11      9.83 o
  -9   9   3       12.66       29.94     12.34 o
  -8   9   3        3.70       -1.03     10.42 o
  -7   9   3        0.80       -2.00      9.55 o
  -6   9   3       28.84       30.12     10.12 o
  -5   9   3        2.27       -4.35      7.88 o
  -4   9   3        7.78       -5.30      7.63 o
  -3   9   3        0.01       -6.76      6.76 o
  -2   9   3       20.72       21.39      8.80 o
  -1   9   3       39.10       45.80     10.31 o
   0   9   3       16.61        7.33      8.20 o
   1   9   3      145.54      168.97     14.77 o
   2   9   3       19.48       23.63      9.23 o
   3   9   3       50.62       71.99      9.97 o
   4   9   3        1.70       -7.27      7.27 o
   5   9   3       57.03       83.91     11.80 o
   6   9   3        4.23       -3.66      7.91 o
   7   9   3       25.98       49.02     11.40 o
  -7  10   3        9.30        1.72     11.15 o
  -6  10   3        2.27       -9.93      9.93 o
  -5  10   3       34.10       37.81     12.07 o
  -4  10   3        0.17        6.53      9.34 o
  -3  10   3        5.76       18.23      9.56 o
  -2  10   3        0.27        3.83      9.63 o
  -1  10   3        9.94        9.37     11.81 o
   0  10   3        0.59        7.50      7.03 o
   1  10   3        5.87        1.54      9.22 o
   2  10   3        0.99       -8.31      8.31 o
   3  10   3        5.70       12.11     16.54 o
   4  10   3       13.90        2.59      8.27 o
   5  10   3        9.96       -9.79      9.79 o
 -15   0   4       44.32       61.70     15.46 o
 -14   0   4        7.28       19.21     12.82 o
 -13   0   4        0.55       -2.87      8.67 o
 -12   0   4       26.80       17.61     10.09 o
 -11   0   4       81.09       94.40     15.53 o
 -10   0   4      245.56      232.46     18.65 o
  -9   0   4      152.62      170.27      8.18 o
  -8   0   4       33.95       21.11      7.79 o
  -7   0   4        0.20       -1.81      2.82 o
  -6   0   4      651.30      648.87     12.78 o
  -5   0   4     2369.65     2321.59     30.00 o
  -4   0   4     2267.07     2258.85     28.51 o
  -3   0   4    20052.85    19753.81    209.18 o
  -2   0   4    48426.61    45170.12    460.20 o
  -1   0   4    33035.70    30591.49    319.10 o
   0   0   4      459.69      459.30      7.88 o
   1   0   4     5222.96     4866.69     54.10 o
   2   0   4     1404.01     1636.95     27.16 o
   3   0   4     2333.71     2218.77     36.07 o
   4   0   4        0.68       -3.59      3.59 o
   5   0   4       52.13       35.33      8.28 o
   6   0   4     1025.80     1081.75     25.39 o
   7   0   4      845.91      808.55     22.38 o
   8   0   4      393.19      421.65     16.63 o
   9   0   4      132.74      155.84     12.49 o
  10   0   4       15.10        6.00      6.57 o
  11   0   4       32.85       33.19     13.39 o
  12   0   4       49.98       35.55     14.79 o
  13   0   4        2.01      -10.02     12.13 o
 -15   1   4       13.95       11.87      8.97 o
 -14   1   4       13.82        2.71      7.33 o
 -13   1   4       17.47       17.05      7.80 o
 -12   1   4       39.52       34.52     20.24 o
 -11   1   4       17.96       16.78      4.88 o
 -10   1   4       21.20       15.75      3.96 o
  -9   1   4      481.48      514.69     10.54 o
  -8   1   4      148.03      154.37      5.08 o
  -7   1   4      256.92      270.16      5.89 o
  -6   1   4      755.00      733.63      9.69 o
  -5   1   4        9.04        9.31      1.99 o
  -4   1   4       70.76       73.53      3.23 o
  -3   1   4     2024.48     2024.42     18.14 o
  -2   1   4       19.37       17.04      2.12 o
  -1   1   4       27.52       29.48      2.00 o
   0   1   4      347.60      350.12      6.66 o
   1   1   4     1919.73     1914.96     18.79 o
   2   1   4      899.62      946.45     11.48 o
   3   1   4     1053.24     1149.88     15.86 o
   4   1   4      188.59      176.48      6.16 o
   5   1   4     1082.79     1219.70     18.29 o
   6   1   4        1.15       -0.89      2.60 o
   7   1   4       15.24       17.51      3.97 o
   8   1   4      132.74      126.95     11.01 o
   9   1   4      206.05      198.43      9.49 o
  10   1   4        0.28        1.46      5.05 o
  11   1   4        9.60       15.75      6.13 o
  12   1   4        0.21        0.28      8.42 o
  13   1   4        1.49       -5.30     11.43 o
 -15   2   4        2.74        0.69     14.46 o
 -14   2   4        0.73        1.41      7.82 o
 -13   2   4        8.19        0.94      6.95 o
 -12   2   4        2.16        0.39      4.34 o
 -11   2   4      381.76      366.66     11.67 o
 -10   2   4       88.15      103.64      9.02 o
  -9   2   4       52.64       47.48      5.18 o
  -8   2   4      182.97      179.49      6.98 o
  -7   2   4        7.84        2.70      3.18 o
  -6   2   4      229.94      239.96      7.11 o
  -5   2   4        9.41        5.49      1.82 o
  -4   2   4      596.77      570.09      8.34 o
  -3   2   4      183.71      171.16      4.76 o
  -2   2   4        3.31        2.68      2.00 o
  -1   2   4      493.97      485.46     10.32 o
   0   2   4     1206.45     1226.02     18.82 o
   1   2   4     3642.17     3616.09     33.04 o
   2   2   4       85.50      102.30      3.71 o
   3   2   4       33.92       29.54      2.83 o
   4   2   4        8.79        8.02      2.90 o
   5   2   4      334.45      332.99      8.96 o
   6   2   4        0.80       -3.06      3.06 o
   7   2   4      267.88      253.94      8.94 o
   8   2   4       45.48       51.52      5.80 o
   9   2   4       39.92       27.90      6.49 o
  10   2   4       51.18       62.04      8.16 o
  11   2   4        6.22       -3.33      5.60 o
  12   2   4        0.57       -5.71      5.71 o
  13   2   4        0.08       -8.06      8.06 o
 -15   3   4        0.57       -5.43     18.16 o
 -14   3   4        2.49        2.77      8.49 o
 -13   3   4        1.66       -1.97      6.63 o
 -12   3   4        0.28        0.00      5.35 o
 -11   3   4        0.63        0.98      5.21 o
 -10   3   4      245.91      224.73     11.05 o
  -9   3   4      206.25      203.86     10.67 o
  -8   3   4      137.23      145.45      9.56 o
  -7   3   4      433.14      418.22     22.65 o
  -6   3   4       75.36       86.36      6.68 o
  -5   3   4      976.67      879.83     17.19 o
  -4   3   4        0.24       -0.97      2.34 o
  -3   3   4      544.96      502.45     10.58 o
  -2   3   4        1.51        0.85      2.21 o
  -1   3   4      921.94      952.10     20.93 o
   0   3   4        6.66        5.88      4.67 o
   1   3   4        8.06        9.30      2.56 o
   2   3   4     1056.67     1107.30     17.69 o
   3   3   4       36.55       36.23      3.10 o
   4   3   4      310.43      288.64      6.43 o
   5   3   4       23.55       32.43      4.39 o
   6   3   4      631.51      616.15     13.51 o
   7   3   4      659.60      662.46     14.73 o
   8   3   4       68.95       69.99      9.57 o
   9   3   4       66.56       76.34     12.94 o
  10   3   4        4.86        1.76      5.46 o
  11   3   4        1.19       -4.30      5.42 o
  12   3   4        1.17      -11.73     11.73 o
 -14   4   4        0.14       -1.57      8.16 o
 -13   4   4        1.28       -5.56      5.60 o
 -12   4   4        3.10       -4.14      5.03 o
 -11   4   4        0.26       -2.25      5.03 o
 -10   4   4      137.38      134.86     10.62 o
  -9   4   4       88.46       87.31      8.87 o
  -8   4   4        0.58       -2.09      4.50 o
  -7   4   4        3.42       -3.38      3.64 o
  -6   4   4      457.78      442.57     18.65 o
  -5   4   4      505.32      470.36     10.32 o
  -4   4   4      390.06      410.16     10.13 o
  -3   4   4       81.16       88.13      5.49 o
  -2   4   4        0.53       -2.32      2.32 o
  -1   4   4      194.57      216.50     10.25 o
   0   4   4      650.33      714.30     19.54 o
   1   4   4      488.78      546.68     13.72 o
   2   4   4       54.36       55.90      4.57 o
   3   4   4      308.99      308.79      8.12 o
   4   4   4      304.62      285.98      7.05 o
   5   4   4      152.86      146.89      7.48 o
   6   4   4       86.79       96.05      6.93 o
   7   4   4       13.88       19.82      5.81 o
   8   4   4        2.43        1.67      4.79 o
   9   4   4       24.74       22.53      6.59 o
  10   4   4        0.32       -5.31      5.31 o
  11   4   4       29.01       17.15      7.35 o
  12   4   4        2.12       -2.91     10.44 o
 -14   5   4       66.27       64.46     10.66 o
 -13   5   4        0.19       -6.94      8.77 o
 -12   5   4       35.45       33.79      8.44 o
 -11   5   4       10.63       -2.98      5.76 o
 -10   5   4      138.19      133.06     10.98 o
  -9   5   4      554.13      545.70     20.50 o
  -8   5   4       61.27       49.41      7.40 o
  -7   5   4      764.88      729.53     23.44 o
  -6   5   4      187.41      181.82     26.40 o
  -5   5   4        8.29       10.37      7.12 o
  -4   5   4        3.14        1.80      2.63 o
  -3   5   4      187.41      182.05     13.42 o
  -2   5   4      689.78      666.61     24.61 o
  -1   5   4      435.59      413.81     15.15 o
   0   5   4      877.40      877.01     23.32 o
   1   5   4       62.32       58.36      7.90 o
   2   5   4        7.92        5.60      4.04 o
   3   5   4       54.15       59.39      5.24 o
   4   5   4      332.74      321.81     12.20 o
   5   5   4        1.50       -4.14      4.38 o
   6   5   4     1607.68     1603.87     31.01 o
   7   5   4       70.97       78.87     10.37 o
   8   5   4       48.73       53.50      7.57 o
   9   5   4       14.26       15.07      6.48 o
  10   5   4        0.69       -6.42      6.42 o
  11   5   4       75.55       81.26     10.80 o
 -13   6   4       27.36       30.98      8.59 o
 -12   6   4        3.25       -6.60      6.60 o
 -11   6   4       17.09       16.10      7.82 o
 -10   6   4        3.49       -2.35      5.30 o
  -9   6   4        6.75       -6.05      6.29 o
  -8   6   4       54.77       42.08      9.14 o
  -7   6   4       12.13        5.78      6.76 o
  -6   6   4        6.21       -3.83      6.25 o
  -5   6   4      144.25      140.60     12.52 o
  -4   6   4      128.90      140.78      8.46 o
  -3   6   4        0.89        1.94      3.39 o
  -2   6   4      207.89      195.59     11.48 o
  -1   6   4       10.09       10.07      5.79 o
   0   6   4      112.62      101.35     10.89 o
   1   6   4       60.02       59.23      7.44 o
   2   6   4      177.92      199.90     11.81 o
   3   6   4       47.15       59.19      6.12 o
   4   6   4       92.15      140.85     10.61 o
   5   6   4      102.23      125.91     13.32 o
   6   6   4       23.56       22.10      9.06 o
   7   6   4       17.91        9.72      7.82 o
   8   6   4        6.23       -0.32      5.45 o
   9   6   4        6.54        1.96      6.44 o
  10   6   4       84.62      112.26     11.40 o
  11   6   4        0.96        4.79      7.93 o
 -12   7   4       25.86       30.99     11.54 o
 -11   7   4       15.37        6.25      9.72 o
 -10   7   4       12.97       -3.23     11.29 o
  -9   7   4       10.51        9.10     10.66 o
  -8   7   4        3.78       -1.90     12.16 o
  -7   7   4        0.02        4.12      7.53 o
  -6   7   4       40.36       34.10      8.88 o
  -5   7   4       29.31       18.57      9.39 o
  -4   7   4      109.96      121.36     12.59 o
  -3   7   4       42.37       43.39      5.17 o
  -2   7   4       29.93       29.32      4.99 o
  -1   7   4      214.15      202.00     14.95 o
   0   7   4        2.19       -3.18      4.60 o
   1   7   4       76.02       73.96      9.71 o
   2   7   4      158.23      211.05     13.72 o
   3   7   4       39.86       34.34      7.32 o
   4   7   4       15.70       24.61      6.28 o
   5   7   4       23.91       10.58      7.63 o
   6   7   4       32.70       34.59     16.19 o
   7   7   4        9.78       -1.26     17.94 o
   8   7   4        9.00       10.63      9.80 o
   9   7   4        5.16       -4.12      8.17 o
  10   7   4        0.79      -12.98     12.98 o
 -11   8   4        5.18      -12.91     12.91 o
 -10   8   4       27.07        9.99     16.90 o
  -9   8   4       10.35        6.82     10.89 o
  -8   8   4        0.12       -2.82      8.76 o
  -7   8   4       39.94       34.14     10.34 o
  -6   8   4       60.01       61.08     19.37 o
  -5   8   4        0.73       -6.30      6.30 o
  -4   8   4       34.89       22.52      8.32 o
  -3   8   4        7.73        3.04      6.85 o
  -2   8   4      137.17      143.30      8.37 o
  -1   8   4      123.18      158.62     10.56 o
   0   8   4      110.89      128.97      9.87 o
   1   8   4       53.99       57.39      7.16 o
   2   8   4        1.21        0.15      4.64 o
   3   8   4      368.31      409.01     13.67 o
   4   8   4        1.90        4.32      6.52 o
   5   8   4       15.44       21.63      7.71 o
   6   8   4        0.93        0.87      6.78 o
   7   8   4       28.00       34.83      8.85 o
   8   8   4       28.38       34.53      8.93 o
  -9   9   4        9.60        0.02     10.30 o
  -8   9   4        1.74       -6.09     16.91 o
  -7   9   4       24.82       16.06     10.97 o
  -6   9   4        1.74        7.72      9.71 o
  -5   9   4        0.09       -3.15      7.99 o
  -4   9   4       20.33        4.89      8.93 o
  -3   9   4        4.22       -1.88      7.74 o
  -2   9   4        0.71        1.12      7.31 o
  -1   9   4        0.15        6.77      5.49 o
   0   9   4        7.27        3.55      6.23 o
   1   9   4       28.24       34.86      6.91 o
   2   9   4       29.95       29.84      8.86 o
   3   9   4        1.31        4.51      6.32 o
   4   9   4        0.00       -1.32      6.59 o
   5   9   4        2.69        3.47      7.48 o
   6   9   4       17.89        7.01     11.39 o
   7   9   4        1.46       -5.69      9.83 o
  -6  10   4       24.48       36.66     12.75 o
  -5  10   4        1.14      -12.30     12.30 o
  -4  10   4       15.37       12.27      9.16 o
  -3  10   4       16.67       20.57     11.83 o
  -2  10   4        4.35        4.03     22.11 o
  -1  10   4        2.01       -3.43      7.66 o
   0  10   4        0.03        0.79      8.26 o
   1  10   4       56.91       56.50     11.65 o
   2  10   4       21.85       20.39      8.06 o
   3  10   4       22.60       34.77      9.77 o
   4  10   4        2.08       -6.60      8.27 o
 -15   1   5        9.70       -6.83      9.63 o
 -14   1   5       31.14       36.53     16.11 o
 -13   1   5      100.27      108.34     12.45 o
 -12   1   5      122.06      128.20     10.28 o
 -11   1   5        0.08       -4.12      4.12 o
 -10   1   5      382.67      379.58      9.69 o
  -9   1   5      109.75      141.00      7.24 o
  -8   1   5      542.02      529.44      9.00 o
  -7   1   5      675.76      722.80     10.37 o
  -6   1   5      190.92      172.26      4.83 o
  -5   1   5      400.95      400.84      6.75 o
  -4   1   5     3645.01     3881.89     32.37 o
  -3   1   5     1222.05     1172.27     12.40 o
  -2   1   5     1424.96     1311.00     20.58 o
  -1   1   5      614.11      544.08      9.86 o
   0   1   5        3.51        8.04      2.32 o
   1   1   5      284.88      292.82      5.55 o
   2   1   5     1443.66     1516.54     16.74 o
   3   1   5     2971.13     2998.54     33.22 o
   4   1   5      975.76      949.53     15.33 o
   5   1   5      510.14      457.88     10.74 o
   6   1   5        0.24       -3.00      3.00 o
   7   1   5      158.13      162.17      8.16 o
   8   1   5      121.01      113.02      9.31 o
   9   1   5       65.20       66.11      7.30 o
  10   1   5       54.46       64.39      8.14 o
  11   1   5       39.36       47.17      9.99 o
  12   1   5       17.35       12.55      8.35 o
  13   1   5       11.98       11.39     10.31 o
 -15   2   5       23.54       19.02     10.31 o
 -14   2   5        1.98        9.22      8.10 o
 -13   2   5        0.07       -7.25      7.81 o
 -12   2   5      122.59      128.42     11.75 o
 -11   2   5      206.35      219.41     10.16 o
 -10   2   5       31.00       41.10      5.79 o
  -9   2   5       91.72       97.14      6.02 o
  -8   2   5      102.09      120.03      6.14 o
  -7   2   5     1235.11     1233.99     16.88 o
  -6   2   5        3.14        2.83      1.86 o
  -5   2   5      353.18      347.59      6.38 o
  -4   2   5       75.13       76.40      3.49 o
  -3   2   5        1.50        2.45      1.98 o
  -2   2   5       91.70      107.98      4.37 o
  -1   2   5      994.54      965.21     16.65 o
   0   2   5        1.59       -0.51      2.11 o
   1   2   5      214.85      189.52      4.89 o
   2   2   5      109.06      102.47      4.20 o
   3   2   5      379.57      358.49      7.24 o
   4   2   5      657.66      654.15     12.68 o
   5   2   5      576.81      576.29     12.41 o
   6   2   5     1146.76     1117.04     19.06 o
   7   2   5     1436.91     1434.95     23.15 o
   8   2   5      107.52      100.05      9.01 o
   9   2   5      195.77      196.97     12.32 o
  10   2   5        0.62       -0.58      5.42 o
  11   2   5       17.35       20.98      6.60 o
  12   2   5       19.78       -0.81      7.41 o
 -15   3   5        0.88        2.19      8.36 o
 -14   3   5       12.65       16.47     14.35 o
 -13   3   5       40.36       36.12      7.86 o
 -12   3   5       59.19       60.92      9.18 o
 -11   3   5      122.06      130.94     10.74 o
 -10   3   5        5.49        8.09      5.90 o
  -9   3   5        5.66        2.48      4.71 o
  -8   3   5      108.02       96.35      6.62 o
  -7   3   5        2.90        1.03      4.25 o
  -6   3   5      261.73      291.99     10.10 o
  -5   3   5       97.82       99.70      7.74 o
  -4   3   5      492.25      512.57     11.07 o
  -3   3   5      108.56       92.57      5.07 o
  -2   3   5      120.08      127.24      5.21 o
  -1   3   5       44.78       37.65      4.44 o
   0   3   5     1379.35     1407.31     22.80 o
   1   3   5     1385.94     1487.21     20.18 o
   2   3   5       58.21       70.31      6.85 o
   3   3   5      158.73      142.54      5.06 o
   4   3   5      104.33      111.10      4.98 o
   5   3   5      142.00      160.76      7.52 o
   6   3   5      272.64      245.79      8.93 o
   7   3   5      114.40      113.79      7.64 o
   8   3   5       11.67       19.12      4.82 o
   9   3   5        0.61        1.91      5.74 o
  10   3   5        8.91        9.89      6.85 o
  11   3   5        0.16       -6.43      6.43 o
  12   3   5       23.61       30.25     11.81 o
 -14   4   5        4.42        9.21     12.61 o
 -13   4   5        0.00       -5.15      6.61 o
 -12   4   5       57.61       57.19      8.76 o
 -11   4   5        2.47       -5.02      5.02 o
 -10   4   5      440.66      411.76     15.09 o
  -9   4   5      279.81      259.35     11.77 o
  -8   4   5       17.40       10.09      5.43 o
  -7   4   5      570.29      561.66     15.77 o
  -6   4   5      126.10      131.47     10.84 o
  -5   4   5     3272.65     3252.32     73.07 o
  -4   4   5      160.46      147.93     13.86 o
  -3   4   5      217.53      172.02      9.06 o
  -2   4   5       27.21       29.51      4.21 o
  -1   4   5      154.93      152.73      9.23 o
   0   4   5       64.97       59.81      5.85 o
   1   4   5       38.49       40.05      4.31 o
   2   4   5       15.53       12.68      3.56 o
   3   4   5       44.28       42.33      4.41 o
   4   4   5     1120.84     1173.83     21.43 o
   5   4   5      726.59      701.07     15.03 o
   6   4   5       31.69       34.27      5.50 o
   7   4   5        3.52       -3.96      3.96 o
   8   4   5       33.88       16.46      5.71 o
   9   4   5       25.83       39.26      7.28 o
  10   4   5       17.95       21.56      7.62 o
  11   4   5        0.67        9.93      7.33 o
  12   4   5        0.42       -5.12      9.43 o
 -14   5   5        3.86        7.55      7.15 o
 -13   5   5        0.05       -6.48      6.48 o
 -12   5   5        0.17       -5.66      5.66 o
 -11   5   5        0.94        3.35      5.74 o
 -10   5   5       60.14       58.34      8.29 o
  -9   5   5        3.28        0.69      5.04 o
  -8   5   5      122.69      121.27      9.84 o
  -7   5   5       44.64       22.16      8.28 o
  -6   5   5       88.08       88.40     10.29 o
  -5   5   5        8.58        3.81      5.90 o
  -4   5   5       33.08       21.87      4.97 o
  -3   5   5       86.55       90.38     12.61 o
  -2   5   5      194.71      189.57      8.27 o
  -1   5   5       76.69       71.56      8.17 o
   0   5   5        8.80       10.00      5.38 o
   1   5   5        2.37       -1.72      3.12 o
   2   5   5        2.41       -0.16      3.03 o
   3   5   5      123.42      120.96      7.32 o
   4   5   5      232.66      228.14     10.47 o
   5   5   5      183.56      186.80     10.72 o
   6   5   5      725.62      719.39     16.59 o
   7   5   5        0.53        0.01      5.17 o
   8   5   5       17.12       18.54      6.72 o
   9   5   5        1.18        1.80      5.71 o
  10   5   5       10.90       13.69      6.56 o
  11   5   5       16.84       15.03      8.03 o
 -13   6   5        0.73       -7.68      7.68 o
 -12   6   5       14.04       -0.36      7.68 o
 -11   6   5       44.65       40.92      9.06 o
 -10   6   5       11.61        3.55      8.07 o
  -9   6   5        1.64        0.63      7.76 o
  -8   6   5       31.38       23.66      8.34 o
  -7   6   5       31.83       49.95     19.02 o
  -6   6   5       33.74       29.63      8.44 o
  -5   6   5       80.72       94.69     11.90 o
  -4   6   5       28.64       25.23      3.99 o
  -3   6   5        9.50        2.03      4.32 o
  -2   6   5      136.24      174.14     10.19 o
  -1   6   5      135.61      162.31     15.94 o
   0   6   5      160.68      200.67     30.62 o
   1   6   5        0.19       -2.39      4.96 o
   2   6   5      111.87      130.77      9.99 o
   3   6   5       10.47       12.37      5.69 o
   4   6   5      232.92      238.35     11.95 o
   5   6   5        0.90        2.97      5.32 o
   6   6   5       78.34       62.00     10.76 o
   7   6   5       37.15       43.51     10.98 o
   8   6   5       46.24       49.89     11.25 o
   9   6   5        2.65        6.31      7.27 o
  10   6   5        2.45        0.48      7.79 o
 -12   7   5        0.25      -10.95     10.95 o
 -11   7   5       19.47        5.20      9.77 o
 -10   7   5       14.48       14.26     12.60 o
  -9   7   5       45.80       35.17      9.71 o
  -8   7   5       34.23       27.62      9.14 o
  -7   7   5       77.92       73.48     11.43 o
  -6   7   5       18.10       14.73      7.73 o
  -5   7   5       94.04       99.50     12.26 o
  -4   7   5      515.37      499.45     20.41 o
  -3   7   5       60.07       68.19      7.57 o
  -2   7   5      136.37      138.24      9.87 o
  -1   7   5      911.76      896.37     34.05 o
   0   7   5       16.51        5.40      6.98 o
   1   7   5       72.05       77.46      8.92 o
   2   7   5        0.46       -2.97      5.69 o
   3   7   5        2.06       -1.31      5.17 o
   4   7   5      196.60      187.71     12.53 o
   5   7   5       71.35       74.81     11.96 o
   6   7   5       37.92       44.84     10.80 o
   7   7   5       16.61        6.20      8.77 o
   8   7   5        6.95        8.95      9.30 o
   9   7   5        3.62       -3.13     16.86 o
 -11   8   5        1.11        6.26      9.86 o
 -10   8   5        1.62       -0.64     10.56 o
  -9   8   5        0.00       20.08      9.96 o
  -8   8   5        3.66       -7.05      7.05 o
  -7   8   5        9.40       10.02      8.48 o
  -6   8   5       32.34       15.08      8.33 o
  -5   8   5        0.05       -3.42      6.48 o
  -4   8   5       41.77       41.66      9.68 o
  -3   8   5       31.28       32.38      9.06 o
  -2   8   5       58.37       56.39      6.48 o
  -1   8   5        3.72        7.05      5.13 o
   0   8   5      112.04      137.03     10.18 o
   1   8   5      103.99      114.06      8.90 o
   2   8   5       66.54       85.85     22.16 o
   3   8   5        0.74       -1.46      5.55 o
   4   8   5        0.62        5.18      7.66 o
   5   8   5       10.36        4.43      8.46 o
   6   8   5       15.13       -1.80      9.41 o
   7   8   5        6.83        0.81      9.90 o
   8   8   5        4.55       17.68     15.84 o
  -9   9   5       28.02       24.07     12.48 o
  -8   9   5       21.09       11.13     12.05 o
  -7   9   5        1.63       -2.86      8.61 o
  -6   9   5        4.56        2.79      8.40 o
  -5   9   5        0.01        8.09      8.83 o
  -4   9   5       38.94       45.50     10.52 o
  -3   9   5        1.64       -8.04      8.04 o
  -2   9   5       57.85       62.00     10.97 o
  -1   9   5        7.78        5.79      4.90 o
   0   9   5        0.41        0.64      5.41 o
   1   9   5       37.09       52.69      7.52 o
   2   9   5        1.11        0.93      6.11 o
   3   9   5       68.25      100.23     11.08 o
   4   9   5        1.05        6.10      7.74 o
   5   9   5       14.73       14.92     16.94 o
   6   9   5        5.28        6.41      8.73 o
  -6  10   5        1.87       -3.20     10.46 o
  -5  10   5        2.22       -0.27      9.19 o
  -4  10   5        0.61      -12.10     18.27 o
  -3  10   5       14.37        2.94      9.49 o
  -2  10   5       12.88        9.26      9.11 o
  -1  10   5        3.63       -6.43      7.67 o
   0  10   5        1.38        0.61      5.76 o
   1  10   5        3.92       -4.75      7.02 o
   2  10   5       21.16       15.78      7.92 o
   3  10   5        2.13       -5.68      7.72 o
 -15   0   6        3.51        4.08     12.50 o
 -14   0   6        0.05       -6.47     11.21 o
 -13   0   6       51.68       65.99     15.00 o
 -12   0   6      125.33      122.92     16.76 o
 -11   0   6        0.04       -6.24      6.24 o
 -10   0   6       53.15       46.65      8.18 o
  -9   0   6      402.19      424.38     12.37 o
  -8   0   6      489.59      473.28     12.38 o
  -7   0   6      479.31      497.74     12.18 o
  -6   0   6     3392.24     3413.40     42.92 o
  -5   0   6      270.32      296.48      8.51 o
  -4   0   6     3960.54     4266.20     49.97 o
  -3   0   6      603.95      649.46     11.51 o
  -2   0   6     3725.13     3527.75     54.15 o
  -1   0   6      582.24      520.52     20.19 o
   0   0   6        0.05        2.26      2.63 o
   1   0   6     2468.31     2457.40     31.16 o
   2   0   6     1130.10     1166.72     26.35 o
   3   0   6     1176.86     1258.67     25.13 o
   4   0   6      513.36      505.61     15.34 o
   5   0   6       94.78      100.92      8.88 o
   6   0   6      342.90      322.68     13.91 o
   7   0   6      357.69      331.62     16.50 o
   8   0   6      258.75      242.33     13.71 o
   9   0   6      365.77      349.18     16.45 o
  10   0   6        4.26       -4.35      7.00 o
  11   0   6        0.28      -11.37     11.37 o
  12   0   6       37.69        9.33     12.34 o
 -15   1   6        4.04        2.18      8.38 o
 -14   1   6        1.04       -1.60      7.47 o
 -13   1   6       37.56       39.35      9.58 o
 -12   1   6        0.08       -0.08      5.01 o
 -11   1   6        5.88        1.74      4.81 o
 -10   1   6       63.40       61.35      5.49 o
  -9   1   6        7.33        3.08      3.41 o
  -8   1   6      775.88      819.37     11.84 o
  -7   1   6      292.40      263.28      6.29 o
  -6   1   6        4.52        2.80      2.21 o
  -5   1   6      286.40      267.11      5.72 o
  -4   1   6       16.37       11.53      2.22 o
  -3   1   6     5349.72     5396.11     43.07 o
  -2   1   6        0.25       -1.37      1.37 o
  -1   1   6       50.71       80.20      4.73 o
   0   1   6      211.54      212.53      5.82 o
   1   1   6       21.18       19.45      2.38 o
   2   1   6      265.10      227.26      5.64 o
   3   1   6     1827.97     1865.18     26.43 o
   4   1   6      676.68      596.36     11.99 o
   5   1   6        9.22        7.31      3.56 o
   6   1   6      116.66      131.03     13.35 o
   7   1   6       77.99       70.81      6.35 o
   8   1   6       17.33       17.13      4.60 o
   9   1   6       23.62       19.03      5.40 o
  10   1   6       42.26       32.45      8.93 o
  11   1   6        0.07       -5.42      5.42 o
  12   1   6        5.30        7.27      9.09 o
 -15   2   6       22.60       17.93     16.30 o
 -14   2   6       51.58       54.11     13.89 o
 -13   2   6       42.84       45.50      7.53 o
 -12   2   6        1.81        6.15      5.69 o
 -11   2   6       56.91       63.24     10.09 o
 -10   2   6      174.75      185.20      8.14 o
  -9   2   6        6.69        7.16      3.98 o
  -8   2   6      166.53      168.45      6.55 o
  -7   2   6       75.85       79.48      6.32 o
  -6   2   6      826.38      819.63     11.09 o
  -5   2   6      377.75      389.10      6.99 o
  -4   2   6     1001.08      940.02     17.36 o
  -3   2   6        5.92        2.92      2.20 o
  -2   2   6     1122.64     1068.68     14.60 o
  -1   2   6      576.92      519.01      9.03 o
   0   2   6        1.42       -1.39      2.40 o
   1   2   6      467.26      449.18      9.43 o
   2   2   6       55.14       58.90      3.75 o
   3   2   6      608.41      626.92     10.36 o
   4   2   6      998.11      979.90     16.52 o
   5   2   6      252.70      250.22      8.51 o
   6   2   6      763.82      741.64     16.57 o
   7   2   6        3.61        6.08      3.77 o
   8   2   6       69.55       54.49      6.19 o
   9   2   6       64.69       61.33      8.95 o
  10   2   6       93.21       95.55     10.99 o
  11   2   6        4.64        0.45      9.20 o
  12   2   6        6.57       14.16      7.96 o
 -15   3   6        0.01        4.04      9.08 o
 -14   3   6       11.29       10.83      9.03 o
 -13   3   6        7.57        3.69      5.67 o
 -12   3   6       20.12       16.24      5.37 o
 -11   3   6      127.30      146.83      9.52 o
 -10   3   6      227.49      228.55      9.68 o
  -9   3   6      387.98      400.84     10.32 o
  -8   3   6      171.40      183.86      8.48 o
  -7   3   6     1017.59      971.05     15.34 o
  -6   3   6      231.80      245.08      6.37 o
  -5   3   6      580.02      565.56      9.91 o
  -4   3   6      516.73      523.37     10.36 o
  -3   3   6       48.86       45.37      4.03 o
  -2   3   6       26.86       23.60      3.19 o
  -1   3   6      475.46      450.61     11.89 o
   0   3   6     1767.93     1853.61     24.14 o
   1   3   6      298.88      302.66      8.21 o
   2   3   6     1633.88     1611.38     22.11 o
   3   3   6      290.45      267.84      7.02 o
   4   3   6      907.86      845.30     13.22 o
   5   3   6      449.01      444.71     11.73 o
   6   3   6       53.71       51.97      5.83 o
   7   3   6       25.47       16.65      4.81 o
   8   3   6       82.12       82.48     12.15 o
   9   3   6      150.84      146.79     18.77 o
  10   3   6       14.09        7.19      8.29 o
  11   3   6       76.39       80.22     10.24 o
 -14   4   6        0.01        3.81      7.07 o
 -13   4   6       16.56        8.47      5.64 o
 -12   4   6        5.35        2.25      5.07 o
 -11   4   6       76.98       53.16      7.18 o
 -10   4   6       96.33      102.79      9.86 o
  -9   4   6       93.39      106.15      9.49 o
  -8   4   6        5.13       14.58      5.74 o
  -7   4   6      176.72      178.56      9.95 o
  -6   4   6        3.14       -5.06      5.06 o
  -5   4   6        7.55        7.75      3.48 o
  -4   4   6        9.52        4.25      3.22 o
  -3   4   6       24.01       17.11      3.52 o
  -2   4   6       13.83       15.96      3.27 o
  -1   4   6       76.73       82.63      6.68 o
   0   4   6        6.20        6.09      3.92 o
   1   4   6       14.83       17.17      3.84 o
   2   4   6       26.18       42.29      4.72 o
   3   4   6       38.97       44.80      4.68 o
   4   4   6      286.05      282.80      9.53 o
   5   4   6      279.09      261.18     16.95 o
   6   4   6       90.26      124.00      9.65 o
   7   4   6       17.35       24.90      5.28 o
   8   4   6       11.74       19.69      6.53 o
   9   4   6       11.11        0.85      5.84 o
  10   4   6        0.21        1.68      6.67 o
  11   4   6       11.48        4.13      7.98 o
 -14   5   6       12.07       10.69      7.32 o
 -13   5   6        3.17        1.84      5.76 o
 -12   5   6       79.73       81.37      9.92 o
 -11   5   6       58.68       57.84      8.77 o
 -10   5   6       24.13       24.47      6.95 o
  -9   5   6       15.81       15.25      6.51 o
  -8   5   6        2.67       -4.60      7.23 o
  -7   5   6      416.02      397.77     17.36 o
  -6   5   6       61.74       98.40     14.58 o
  -5   5   6      253.42      238.30     13.60 o
  -4   5   6       21.85       13.84      6.34 o
  -3   5   6       48.59       51.48      5.74 o
  -2   5   6        5.93       -2.37      3.62 o
  -1   5   6       31.19       37.19      6.60 o
   0   5   6       91.44      106.43      8.11 o
   1   5   6       95.57       99.68      6.83 o
   2   5   6       86.81      105.01      6.87 o
   3   5   6       34.76       30.34      6.33 o
   4   5   6        5.30        0.26      4.70 o
   5   5   6      109.86      119.22      9.74 o
   6   5   6      170.96      191.20      9.96 o
   7   5   6      252.96      288.58     14.06 o
   8   5   6       54.78       67.92      9.13 o
   9   5   6       71.04       68.99      9.98 o
  10   5   6       22.90       32.48     11.02 o
 -13   6   6        8.94        5.28      7.70 o
 -12   6   6       27.84       27.25     25.13 o
 -11   6   6        3.17       -3.04      6.44 o
 -10   6   6        3.92        1.46     15.95 o
  -9   6   6       10.55        8.53      7.93 o
  -8   6   6       29.08       20.74      9.25 o
  -7   6   6       70.40       48.15      9.61 o
  -6   6   6      417.45      424.51     18.49 o
  -5   6   6        6.24        3.12      6.96 o
  -4   6   6       83.00       78.44      7.44 o
  -3   6   6        8.12        5.76      4.57 o
  -2   6   6      229.76      231.79     10.27 o
  -1   6   6       89.19       89.84     16.93 o
   0   6   6      108.28      114.65     11.54 o
   1   6   6      293.54      290.19     10.25 o
   2   6   6       40.24       51.43      7.41 o
   3   6   6       88.85       87.12      8.57 o
   4   6   6      174.75      175.70     15.85 o
   5   6   6        2.11        2.48      6.14 o
   6   6   6       13.62        7.03      7.43 o
   7   6   6       53.39       49.45     13.61 o
   8   6   6        5.14       -7.48      8.26 o
   9   6   6       21.07       14.34      8.24 o
  10   6   6       22.53       18.83     11.42 o
 -12   7   6        0.16       -9.62      9.62 o
 -11   7   6        2.37       -2.59      8.06 o
 -10   7   6        0.00       -0.96      8.53 o
  -9   7   6       35.71       43.76     12.50 o
  -8   7   6        7.74        0.76      8.27 o
  -7   7   6       23.00        8.58      9.01 o
  -6   7   6       37.00       29.05      8.64 o
  -5   7   6       11.15        7.92      9.58 o
  -4   7   6        5.14       -0.73      6.09 o
  -3   7   6      575.42      589.55     21.80 o
  -2   7   6      207.05      197.49     11.48 o
  -1   7   6       95.50       99.62     11.98 o
   0   7   6       24.13       21.57      7.74 o
   1   7   6       17.21       20.19      5.54 o
   2   7   6       10.07        9.36      6.01 o
   3   7   6       43.64       52.44     10.01 o
   4   7   6      100.03      114.83     15.46 o
   5   7   6       12.04        0.66      7.87 o
   6   7   6        7.58       -2.43      8.31 o
   7   7   6       16.73        9.43      8.96 o
   8   7   6        5.41        3.97     12.26 o
 -11   8   6        0.01        4.30     10.04 o
 -10   8   6       12.85       14.64     10.39 o
  -9   8   6        2.86       -7.32     12.38 o
  -8   8   6       61.17       73.07     13.48 o
  -7   8   6        0.83       -6.53      7.57 o
  -6   8   6       50.10       33.46      9.98 o
  -5   8   6        9.65       10.22      8.56 o
  -4   8   6        5.04       -5.92      8.09 o
  -3   8   6       46.57       56.49     10.47 o
  -2   8   6        0.02       -1.70      4.06 o
  -1   8   6        0.05       -1.55      5.99 o
   0   8   6       61.72       50.59      8.63 o
   1   8   6       52.52       49.35      7.91 o
   2   8   6        6.50       -5.83      6.15 o
   3   8   6       54.49       80.54     10.50 o
   4   8   6       14.42       19.92     10.04 o
   5   8   6        1.45       -3.24     16.38 o
   6   8   6        3.45        0.24      9.39 o
   7   8   6       36.49       42.02     13.07 o
  -9   9   6        0.19        1.52     11.47 o
  -8   9   6        1.34       -9.34      9.34 o
  -7   9   6       11.86        8.23     10.56 o
  -6   9   6        1.03      -10.58     10.58 o
  -5   9   6        0.08       -8.15      8.15 o
  -4   9   6        0.67       -5.08      9.10 o
  -3   9   6        1.30       -6.83      7.22 o
  -2   9   6        2.59       -2.91      7.02 o
  -1   9   6        5.70        1.12      4.73 o
   0   9   6       12.74        6.17      5.46 o
   1   9   6      124.76      149.45     10.68 o
   2   9   6        1.20        2.31      6.77 o
   3   9   6        1.56        3.58      6.89 o
   4   9   6        8.46       -0.75      8.21 o
   5   9   6       16.61       20.51      9.50 o
  -6  10   6        3.90        1.60     10.14 o
  -5  10   6       10.18        1.08     10.07 o
  -4  10   6        0.52      -10.88     11.36 o
  -3  10   6        0.25       -7.58      7.58 o
  -2  10   6       18.47       11.62     17.84 o
  -1  10   6        2.04        7.85      6.97 o
   0  10   6        0.16       -8.69      8.69 o
   1  10   6       30.46       13.19     11.53 o
   2  10   6       15.57       28.06      9.26 o
 -15   1   7       25.78       27.02      9.90 o
 -14   1   7        1.52        1.33      8.02 o
 -13   1   7        0.05       -6.10      6.10 o
 -12   1   7      109.54      142.62     10.86 o
 -11   1   7       58.04       53.02      6.95 o
 -10   1   7      191.90      202.44      8.35 o
  -9   1   7       42.21       40.53      4.95 o
  -8   1   7      583.91      575.85     10.02 o
  -7   1   7       57.63       69.04      4.28 o
  -6   1   7       83.07       87.84      4.37 o
  -5   1   7      609.02      606.22      9.05 o
  -4   1   7      350.70      347.09      6.35 o
  -3   1   7      252.59      266.13      5.73 o
  -2   1   7     3377.78     3385.55     38.45 o
  -1   1   7       14.70       10.02      2.39 o
   0   1   7      391.66      425.94      8.88 o
   1   1   7      354.11      354.11      6.71 o
   2   1   7     2436.76     2452.84     25.43 o
   3   1   7      449.08      418.88      9.62 o
   4   1   7      432.73      417.77     11.61 o
   5   1   7      301.08      278.97      8.95 o
   6   1   7       92.24      110.93      7.24 o
   7   1   7       83.04       76.17      6.77 o
   8   1   7      522.49      514.89     14.20 o
   9   1   7        0.12       -4.12      4.12 o
  10   1   7      115.41      146.67     12.00 o
  11   1   7        8.91        0.39     11.02 o
 -15   2   7        3.38       -1.64      8.24 o
 -14   2   7       18.98       20.55      9.81 o
 -13   2   7        1.90       -4.87      5.60 o
 -12   2   7       47.26       45.14      7.43 o
 -11   2   7       22.38       17.63      5.19 o
 -10   2   7       38.85       34.52      5.19 o
  -9   2   7      933.00      943.02     16.01 o
  -8   2   7       14.65       17.30      3.83 o
  -7   2   7      388.29      389.96      8.84 o
  -6   2   7       67.17       74.82      6.30 o
  -5   2   7      517.97      520.06      8.64 o
  -4   2   7      224.87      222.76      6.01 o
  -3   2   7       19.82        8.97      2.52 o
  -2   2   7        8.13        6.94      2.23 o
  -1   2   7       44.43       45.81      3.78 o
   0   2   7       15.06       10.19      2.89 o
   1   2   7       26.28       21.38      3.57 o
   2   2   7       46.23       41.61      5.05 o
   3   2   7      272.04      284.04      7.31 o
   4   2   7       56.51       52.17      5.06 o
   5   2   7        4.48        0.08      4.50 o
   6   2   7      127.68      134.50     11.92 o
   7   2   7      413.60      421.10     12.39 o
   8   2   7       67.90       65.61      6.88 o
   9   2   7       24.45       27.51      5.94 o
  10   2   7        5.30        2.08      5.96 o
  11   2   7        1.93        4.79      9.30 o
 -15   3   7        0.53       -7.61      7.61 o
 -14   3   7        1.25       -3.71      6.65 o
 -13   3   7        0.02       -5.39      5.39 o
 -12   3   7       13.48        9.01      5.14 o
 -11   3   7       51.92       62.75      7.26 o
 -10   3   7       40.42       38.90      5.97 o
  -9   3   7        0.00       -3.41      3.41 o
  -8   3   7        8.30       13.22      4.19 o
  -7   3   7        0.10       -3.08      3.09 o
  -6   3   7     1295.04     1320.10     17.41 o
  -5   3   7      184.01      188.15      6.82 o
  -4   3   7       14.81        7.88      3.07 o
  -3   3   7        0.57       -0.87      2.50 o
  -2   3   7      216.36      192.78      6.13 o
  -1   3   7      169.80      166.39      7.76 o
   0   3   7      166.19      172.91      6.70 o
   1   3   7      217.21      218.52      7.58 o
   2   3   7        5.00        1.78      3.03 o
   3   3   7        1.31        0.36      2.83 o
   4   3   7       96.75       93.07      7.95 o
   5   3   7      886.49      888.23     17.44 o
   6   3   7        4.79       -3.49      3.77 o
   7   3   7      171.68      182.21      9.40 o
   8   3   7        1.22        1.05      4.49 o
   9   3   7        9.37       -5.55      5.55 o
  10   3   7        0.10       -4.02      7.93 o
  11   3   7        7.52        7.25     19.17 o
 -14   4   7        0.96       -1.31      9.60 o
 -13   4   7        8.84        5.46      5.68 o
 -12   4   7        0.01       -4.81      4.81 o
 -11   4   7        3.94        3.89      4.99 o
 -10   4   7       11.42       11.55      5.23 o
  -9   4   7      403.97      380.45     13.10 o
  -8   4   7       95.59      111.71      7.98 o
  -7   4   7      532.87      548.29     13.62 o
  -6   4   7      129.98      143.15      9.91 o
  -5   4   7       30.42       30.36      4.17 o
  -4   4   7       17.82       21.38      3.80 o
  -3   4   7       26.94       20.81      4.01 o
  -2   4   7       37.56       36.11      4.05 o
  -1   4   7      628.06      629.86     15.70 o
   0   4   7      540.98      576.66     12.79 o
   1   4   7       37.19       45.07      5.03 o
   2   4   7       85.13       90.92      6.40 o
   3   4   7      179.44      187.61      7.85 o
   4   4   7      200.73      193.47      8.46 o
   5   4   7      795.97      796.52     26.85 o
   6   4   7      311.91      285.73     10.56 o
   7   4   7      234.65      258.08     11.01 o
   8   4   7        0.00       -1.24      5.95 o
   9   4   7       97.94      108.69     13.50 o
  10   4   7        9.36        4.84     12.35 o
 -14   5   7        2.16       -2.85      6.70 o
 -13   5   7        1.76       -5.91      5.91 o
 -12   5   7       36.24       31.61      7.15 o
 -11   5   7      141.08      162.92     10.67 o
 -10   5   7      147.22      162.31     10.39 o
  -9   5   7        0.19       -5.32      5.32 o
  -8   5   7       29.64       17.88      7.58 o
  -7   5   7        0.69        1.56      6.25 o
  -6   5   7      232.35      208.81     28.34 o
  -5   5   7      231.91      209.44     12.49 o
  -4   5   7       15.00        6.69      3.80 o
  -3   5   7      159.00      167.25      7.57 o
  -2   5   7      121.04      123.96      6.80 o
  -1   5   7        4.19       -4.28      5.89 o
   0   5   7       41.62       33.51      5.87 o
   1   5   7       39.23       32.16      5.59 o
   2   5   7      160.05      158.63      8.10 o
   3   5   7       14.58        4.17      4.85 o
   4   5   7       41.97       34.29      6.40 o
   5   5   7       35.55       34.52      7.06 o
   6   5   7        3.97       -1.79      6.94 o
   7   5   7       51.01       74.49     13.31 o
   8   5   7       19.01       10.57     11.74 o
   9   5   7       10.70       -2.97      8.75 o
  10   5   7        8.52       -4.21     12.89 o
 -13   6   7        8.79       12.22     12.83 o
 -12   6   7        2.66       -5.65      5.65 o
 -11   6   7        0.56       -9.43      9.43 o
 -10   6   7        7.11       -3.16      6.85 o
  -9   6   7       31.47       29.93      9.35 o
  -8   6   7       16.56       19.88      8.82 o
  -7   6   7      150.52      163.90     20.19 o
  -6   6   7        0.17       -6.07      6.07 o
  -5   6   7      348.53      295.10     15.18 o
  -4   6   7      253.95      269.86     14.27 o
  -3   6   7       74.02       84.31      7.74 o
  -2   6   7      402.57      388.79     11.51 o
  -1   6   7       40.34       38.37      6.60 o
   0   6   7       26.79       17.87      4.89 o
   1   6   7       41.27       43.12      5.97 o
   2   6   7        9.73        6.19      6.69 o
   3   6   7       83.10       92.24      9.24 o
   4   6   7       24.60        9.37      5.61 o
   5   6   7        3.01        8.31      5.55 o
   6   6   7        2.28       -4.39      7.15 o
   7   6   7       78.76       73.10     12.52 o
   8   6   7        0.20      -19.14     19.14 o
   9   6   7        7.41      -11.88     11.88 o
 -12   7   7        7.48       -9.94      9.94 o
 -11   7   7        9.28       11.39      9.64 o
 -10   7   7        1.75       -3.49     12.53 o
  -9   7   7        0.21       -5.25      7.75 o
  -8   7   7       20.17        8.65      8.39 o
  -7   7   7        4.42        2.56      7.27 o
  -6   7   7       24.46       29.19      8.82 o
  -5   7   7       22.04       16.99      8.15 o
  -4   7   7      529.40      514.62     21.01 o
  -3   7   7        8.87        3.83      7.48 o
  -2   7   7        0.38       -2.70      4.53 o
  -1   7   7      299.58      265.14     12.12 o
   0   7   7        3.49       -1.37      4.45 o
   1   7   7      120.07      154.47      9.64 o
   2   7   7        1.37       -2.33      5.03 o
   3   7   7        6.34        2.16      5.97 o
   4   7   7        0.01       -5.26      5.26 o
   5   7   7       33.96       38.52     10.85 o
   6   7   7       54.39       71.04     12.58 o
   7   7   7        0.21       -4.14      8.70 o
   8   7   7       41.48       47.32     12.78 o
 -10   8   7        3.26       -2.33      9.51 o
  -9   8   7       11.68        7.67      9.55 o
  -8   8   7        5.44       -5.07      8.73 o
  -7   8   7        1.89       -8.55      8.55 o
  -6   8   7       10.55       -3.16      7.72 o
  -5   8   7        7.31       -2.29     15.56 o
  -4   8   7       27.67       26.48      8.66 o
  -3   8   7       22.97       23.22      8.92 o
  -2   8   7        0.49       -2.92      6.43 o
  -1   8   7       28.89       36.35      6.04 o
   0   8   7       25.25       21.45      5.94 o
   1   8   7       12.81        7.06      7.02 o
   2   8   7        4.11       -6.22      6.22 o
   3   8   7       14.98        3.80      6.51 o
   4   8   7        1.42       -1.28      8.15 o
   5   8   7        0.30       -7.68      9.60 o
   6   8   7        0.45       -8.27      9.60 o
  -8   9   7        9.25        2.85     11.24 o
  -7   9   7        5.38       26.26     11.07 o
  -6   9   7        4.13       -7.60      8.60 o
  -5   9   7        9.71        4.82      8.41 o
  -4   9   7        8.96        3.85      8.60 o
  -3   9   7       36.15       43.45     25.85 o
  -2   9   7       25.74        9.92      8.40 o
  -1   9   7       36.47       49.23      6.10 o
   0   9   7        1.28       -0.55      7.31 o
   1   9   7       12.03        1.13     11.83 o
   2   9   7       20.82       19.65     10.39 o
   3   9   7       14.75        6.17      9.67 o
   4   9   7       28.97       22.27     17.69 o
  -5  10   7        1.08       -9.88      9.88 o
  -4  10   7        3.74        7.63      9.61 o
  -3  10   7        1.57        3.70      9.35 o
  -2  10   7        8.45       15.90      9.95 o
  -1  10   7        9.67        5.26      9.99 o
   0  10   7        1.60       11.65     10.63 o
   1  10   7        0.24        5.04      7.31 o
 -15   0   8        8.82       14.42     13.32 o
 -14   0   8        0.55       -9.15     10.75 o
 -13   0   8        0.63        0.60     10.71 o
 -12   0   8       44.60       52.21      9.77 o
 -11   0   8       26.89       10.85     10.37 o
 -10   0   8      105.40      159.44     13.99 o
  -9   0   8       13.01        7.32      5.04 o
  -8   0   8      179.75      177.50      8.83 o
  -7   0   8       32.52       31.71      4.81 o
  -6   0   8      597.18      561.87     13.18 o
  -5   0   8     1596.16     1518.72     23.26 o
  -4   0   8     6563.68     6519.29     73.98 o
  -3   0   8     8782.67     8865.67    124.98 o
  -2   0   8      147.85      156.65     11.66 o
  -1   0   8     1028.75      999.20     23.79 o
   0   0   8      439.49      425.97      8.98 o
   1   0   8       17.67       11.26      3.14 o
   2   0   8      620.08      582.64     15.43 o
   3   0   8      442.23      418.98     14.00 o
   4   0   8      403.74      386.84     14.26 o
   5   0   8       75.11       59.71      7.86 o
   6   0   8      561.36      554.94     21.46 o
   7   0   8        2.72        0.83      6.45 o
   8   0   8       24.50       31.91      8.17 o
   9   0   8        8.83        7.07     10.75 o
  10   0   8       62.67       90.10     16.93 o
 -15   1   8       17.54       26.07     11.38 o
 -14   1   8        4.66        6.48     11.22 o
 -13   1   8        6.34        3.35      5.77 o
 -12   1   8        1.32       -1.41      5.02 o
 -11   1   8       43.12       38.51      5.74 o
 -10   1   8       13.77       12.21      4.28 o
  -9   1   8       72.25       75.65      5.96 o
  -8   1   8       16.12       17.59      3.45 o
  -7   1   8        0.12        0.51      2.57 o
  -6   1   8      165.64      174.59      5.53 o
  -5   1   8        2.61       -2.04      2.04 o
  -4   1   8     1408.08     1450.59     17.54 o
  -3   1   8        1.10        5.88      3.27 o
  -2   1   8       47.78       63.60      5.44 o
  -1   1   8      200.65      197.23      5.62 o
   0   1   8      268.68      247.77      7.05 o
   1   1   8      143.86      145.71      4.57 o
   2   1   8      322.55      319.14      8.61 o
   3   1   8       36.78       41.33      4.44 o
   4   1   8      417.36      411.58     10.76 o
   5   1   8        8.28        9.39      4.24 o
   6   1   8      132.14      116.30      7.79 o
   7   1   8        2.78       -3.57      3.87 o
   8   1   8       69.98       61.60      6.94 o
   9   1   8       35.30       27.38      7.08 o
  10   1   8        0.11       -6.74      6.74 o
  11   1   8        0.53        3.48     13.21 o
 -15   2   8        0.62       -1.88     11.90 o
 -14   2   8        0.27       -3.86      7.61 o
 -13   2   8       80.82       88.84     10.04 o
 -12   2   8       25.32       27.21      6.73 o
 -11   2   8        9.54        6.00      4.47 o
 -10   2   8       80.38       86.92      8.32 o
  -9   2   8      120.28      123.49      7.34 o
  -8   2   8      204.92      221.20      7.88 o
  -7   2   8       61.75       74.51      4.71 o
  -6   2   8       45.27       42.14      3.78 o
  -5   2   8       34.74       34.27      3.88 o
  -4   2   8       14.52       14.11      2.98 o
  -3   2   8       63.07       62.67      3.79 o
  -2   2   8        0.16        2.10      3.55 o
  -1   2   8      371.95      364.69      9.48 o
   0   2   8       23.74       33.09      4.03 o
   1   2   8       27.66       30.51      4.17 o
   2   2   8       71.15       94.61      5.46 o
   3   2   8       29.28       26.88      3.74 o
   4   2   8      272.92      273.12      8.93 o
   5   2   8       41.74       39.94      5.10 o
   6   2   8      112.89      112.95      9.39 o
   7   2   8       25.86       27.27      9.57 o
   8   2   8       61.79       58.97      8.48 o
   9   2   8        1.24        0.99      6.23 o
  10   2   8        7.28       13.36      9.59 o
  11   2   8        0.65      -11.26     11.26 o
 -15   3   8        2.70        1.36      8.49 o
 -14   3   8        0.78        0.46      7.04 o
 -13   3   8        3.14       -5.54      5.54 o
 -12   3   8       19.53       30.73      6.25 o
 -11   3   8       71.99       76.92      7.89 o
 -10   3   8        1.19        0.03      3.91 o
  -9   3   8      117.76      127.21      7.45 o
  -8   3   8       73.06       67.58      7.58 o
  -7   3   8      528.41      503.58     11.22 o
  -6   3   8        7.01        9.63      3.35 o
  -5   3   8      118.26      134.49      6.29 o
  -4   3   8        6.24        2.15      2.90 o
  -3   3   8       98.81      106.44      5.38 o
  -2   3   8      303.78      313.66      7.85 o
  -1   3   8       11.99       14.39      3.00 o
   0   3   8      190.41      187.50      7.47 o
   1   3   8      391.33      380.52     15.60 o
   2   3   8      140.13      140.32      7.47 o
   3   3   8       91.93      110.31      6.01 o
   4   3   8      166.84      160.96      8.41 o
   5   3   8      496.13      532.80     13.58 o
   6   3   8        6.01        0.81      5.08 o
   7   3   8       65.34       76.27      8.61 o
   8   3   8        6.40        8.92     10.42 o
   9   3   8       10.49       22.29     10.87 o
  10   3   8        4.16       -5.62      8.21 o
 -14   4   8        3.73       -6.57      6.88 o
 -13   4   8        0.20       -5.43      5.43 o
 -12   4   8       14.72        2.31      5.26 o
 -11   4   8        6.57        0.58      5.08 o
 -10   4   8        6.84        4.98      4.74 o
  -9   4   8      102.40      116.88      8.39 o
  -8   4   8        6.48        5.71      4.52 o
  -7   4   8       32.83       37.60      6.65 o
  -6   4   8      141.42      169.83     10.32 o
  -5   4   8        0.38       -1.60      3.61 o
  -4   4   8        9.50        7.89      3.57 o
  -3   4   8      213.40      214.78      7.58 o
  -2   4   8        0.58       -2.86      2.86 o
  -1   4   8      319.33      336.24     21.58 o
   0   4   8      114.83      128.12      7.49 o
   1   4   8       34.54       35.31      4.93 o
   2   4   8       32.35       29.33      4.94 o
   3   4   8        3.88       -0.70      4.35 o
   4   4   8       40.90       62.71      7.76 o
   5   4   8        1.00       -5.15      5.15 o
   6   4   8        1.68       -4.61      5.29 o
   7   4   8       63.45       56.90      8.30 o
   8   4   8       16.57       21.63      8.63 o
   9   4   8       13.94       12.34      9.58 o
  10   4   8        0.95       -1.66      9.48 o
 -14   5   8        0.41        4.56      6.79 o
 -13   5   8        5.79       -2.50      5.89 o
 -12   5   8       41.73       48.57      7.22 o
 -11   5   8       99.87      128.17      9.74 o
 -10   5   8        1.30       -1.75      4.67 o
  -9   5   8       35.61       27.81      7.34 o
  -8   5   8      132.85      154.93     11.12 o
  -7   5   8       25.09       28.34      6.47 o
  -6   5   8      230.39      229.54     11.46 o
  -5   5   8      798.40      751.85     18.75 o
  -4   5   8       48.00       49.71      6.72 o
  -3   5   8       85.44       86.83      6.45 o
  -2   5   8      118.58      147.20      7.99 o
  -1   5   8      117.78      144.39     15.93 o
   0   5   8       79.09       94.15      9.46 o
   1   5   8        3.84        4.96      3.99 o
   2   5   8      154.81      176.59     16.68 o
   3   5   8       16.47        6.97      5.47 o
   4   5   8      145.48      171.52     11.56 o
   5   5   8      288.11      270.55     12.79 o
   6   5   8       31.80       35.13     10.73 o
   7   5   8      248.77      272.66     19.80 o
   8   5   8        3.21        4.52     12.46 o
   9   5   8       87.47      116.44     15.29 o
 -13   6   8        1.82       -0.41      6.92 o
 -12   6   8       25.96       15.96      8.19 o
 -11   6   8        0.57       -6.10      6.10 o
 -10   6   8       26.56       34.06     10.57 o
  -9   6   8        0.06       -3.23      5.84 o
  -8   6   8        7.65        3.41      5.69 o
  -7   6   8       43.50       35.61      7.12 o
  -6   6   8       13.55        7.57      5.23 o
  -5   6   8       45.75       57.96      7.98 o
  -4   6   8      105.46      106.62      9.48 o
  -3   6   8        2.58        3.22      4.05 o
  -2   6   8        2.16        3.00      3.89 o
  -1   6   8       65.14       85.78      8.72 o
   0   6   8      125.55      146.67     16.41 o
   1   6   8        0.10        3.30      4.46 o
   2   6   8        5.57        8.99      5.84 o
   3   6   8        1.24       -0.87      5.32 o
   4   6   8        3.27        8.53      6.06 o
   5   6   8       18.27       27.65      7.43 o
   6   6   8        9.66       10.10      8.72 o
   7   6   8        9.28        5.07      9.29 o
   8   6   8       39.76       43.75     17.04 o
 -12   7   8        0.41       -6.79      6.79 o
 -11   7   8        0.07       -2.31      7.23 o
 -10   7   8        6.81       -3.91      6.53 o
  -9   7   8        0.00       -0.55      6.08 o
  -8   7   8        3.58        0.37     13.08 o
  -7   7   8       12.24       11.33      8.30 o
  -6   7   8      119.62      160.75     14.61 o
  -5   7   8        0.04       -1.30      5.25 o
  -4   7   8       75.26       73.35      8.80 o
  -3   7   8       19.58       17.33      5.95 o
  -2   7   8       49.65       52.50      6.34 o
  -1   7   8       45.38       54.68     12.05 o
   0   7   8       49.74       55.78      7.03 o
   1   7   8        5.77        1.31      5.44 o
   2   7   8       71.78       61.91     10.29 o
   3   7   8        0.29       -6.05      6.05 o
   4   7   8        0.12        4.30      6.41 o
   5   7   8        6.53        6.26      8.45 o
   6   7   8        0.71       -5.89      9.74 o
   7   7   8       25.07        6.27      9.76 o
 -10   8   8        1.02        6.91     10.78 o
  -9   8   8        0.10       -9.04      9.04 o
  -8   8   8       36.14       28.72     11.51 o
  -7   8   8       23.01       23.34      9.75 o
  -6   8   8        3.72       -3.29      7.44 o
  -5   8   8        0.93       -7.22      7.22 o
  -4   8   8       40.24       45.49      8.27 o
  -3   8   8       80.98       99.22     17.15 o
  -2   8   8       57.99       57.72     11.30 o
  -1   8   8       39.22       48.71      8.40 o
   0   8   8        0.62       -6.59      6.59 o
   1   8   8       90.69      102.00     17.91 o
   2   8   8       29.31       23.56     12.29 o
   3   8   8        2.47       -6.77      6.77 o
   4   8   8       14.09       22.02      9.55 o
   5   8   8        4.41       -6.87      9.09 o
   6   8   8       47.75       43.23     12.93 o
  -8   9   8        0.25       -9.85      9.85 o
  -7   9   8        0.20       -6.88      8.87 o
  -6   9   8        2.24      -13.30     13.30 o
  -5   9   8        1.70      -13.99     13.99 o
  -4   9   8        0.54       -7.10      8.65 o
  -3   9   8        0.70       -5.11     18.10 o
  -2   9   8       12.91       23.39     10.85 o
  -1   9   8        1.82        1.32      7.72 o
   0   9   8       10.56       -3.39      7.38 o
   1   9   8        7.77       -0.27     10.53 o
   2   9   8        1.13       -6.28     20.92 o
   3   9   8        3.74       -7.19      9.14 o
  -4  10   8        4.58       -8.55     16.11 o
  -3  10   8        3.57        4.27     10.63 o
  -2  10   8        5.53       -4.02      8.72 o
  -1  10   8       12.75        1.20     10.10 o
 -15   1   9       43.74       55.90     12.88 o
 -14   1   9       44.60       44.58     10.22 o
 -13   1   9        0.17       -4.56      5.27 o
 -12   1   9       18.39       14.94      5.47 o
 -11   1   9        4.89       -1.54      4.37 o
 -10   1   9       30.83       33.34      5.10 o
  -9   1   9       73.55       82.64      6.63 o
  -8   1   9      197.34      219.80      6.81 o
  -7   1   9       34.57       61.75     10.73 o
  -6   1   9      269.41      274.27      6.64 o
  -5   1   9      546.58      562.40      9.02 o
  -4   1   9        0.23       -0.83      2.09 o
  -3   1   9      133.79      162.93      8.14 o
  -2   1   9       35.91       29.70      4.43 o
  -1   1   9      260.27      238.01      6.41 o
   0   1   9        0.32       -0.10      2.77 o
   1   1   9      411.38      435.97     13.35 o
   2   1   9      245.03      247.13      8.15 o
   3   1   9       35.00       39.59      5.81 o
   4   1   9      294.87      294.15     11.48 o
   5   1   9      118.50       97.96      8.40 o
   6   1   9       37.36       30.25      6.29 o
   7   1   9       16.86       19.78      7.68 o
   8   1   9       20.19       13.86      8.14 o
   9   1   9        7.63       15.48      8.95 o
  10   1   9       24.95       47.24     16.21 o
 -15   2   9        2.73        7.80      9.54 o
 -14   2   9       36.89       24.61      8.10 o
 -13   2   9       64.30       79.37      9.50 o
 -12   2   9       19.22       18.63      6.48 o
 -11   2   9       20.93       20.43      5.20 o
 -10   2   9        3.93       -1.45      3.93 o
  -9   2   9       45.04       60.96      5.87 o
  -8   2   9       58.26       60.76      5.59 o
  -7   2   9       49.66       50.35      4.36 o
  -6   2   9        6.14        5.70      2.83 o
  -5   2   9       20.57       18.63      3.45 o
  -4   2   9       38.42       47.61      4.88 o
  -3   2   9      113.11      153.99      8.11 o
  -2   2   9        0.06       -3.19      3.50 o
  -1   2   9        0.01       -1.87      3.02 o
   0   2   9      124.82      138.22     10.36 o
   1   2   9        0.38       -3.16      3.16 o
   2   2   9      544.54      532.91     12.33 o
   3   2   9       51.47       40.53      5.20 o
   4   2   9      290.23      276.90     11.73 o
   5   2   9      699.25      689.98     18.82 o
   6   2   9        1.26        1.13      5.34 o
   7   2   9       75.10       98.47      9.48 o
   8   2   9       37.01       37.40      9.76 o
   9   2   9        9.74       18.37      9.35 o
  10   2   9       51.05       64.86     17.78 o
 -15   3   9        1.26       15.62     10.05 o
 -14   3   9       14.63        8.59      9.39 o
 -13   3   9       32.65       28.17      7.47 o
 -12   3   9        0.86        1.79      5.86 o
 -11   3   9        0.48       -3.52      4.55 o
 -10   3   9        1.54       -3.39      3.83 o
  -9   3   9        3.88       -2.64      3.54 o
  -8   3   9      120.14      130.10      7.57 o
  -7   3   9     1097.91     1132.87     17.67 o
  -6   3   9      120.23      129.42      6.38 o
  -5   3   9        0.18       -3.11      3.11 o
  -4   3   9       19.59       10.67      3.65 o
  -3   3   9       62.41       66.58      7.11 o
  -2   3   9       85.21       84.53      7.53 o
  -1   3   9      303.58      299.52      9.26 o
   0   3   9      207.83      217.44      8.14 o
   1   3   9      130.00      163.08      8.22 o
   2   3   9       20.03       17.60      4.61 o
   3   3   9       31.47       27.18      4.91 o
   4   3   9       49.48       52.58      7.16 o
   5   3   9      290.97      276.69     12.39 o
   6   3   9      355.74      365.51     14.65 o
   7   3   9        0.32       -0.82      5.27 o
   8   3   9       44.25       69.22      9.19 o
   9   3   9        0.00        3.71     12.50 o
  10   3   9       39.18       34.22     16.63 o
 -14   4   9        2.51       -3.46      7.59 o
 -13   4   9        0.62       -1.17      5.65 o
 -12   4   9       52.64       58.13      7.77 o
 -11   4   9      173.20      213.81     11.74 o
 -10   4   9        0.92       -0.92      4.62 o
  -9   4   9      104.50      112.84      8.35 o
  -8   4   9       43.54       58.82      7.73 o
  -7   4   9      117.40      126.37      9.72 o
  -6   4   9      751.48      727.94     18.07 o
  -5   4   9      123.94      126.63      7.31 o
  -4   4   9      178.14      166.01      9.52 o
  -3   4   9        0.33       -2.98      2.98 o
  -2   4   9      187.64      209.82     14.28 o
  -1   4   9       17.99       15.11      4.26 o
   0   4   9        0.09       -3.31      3.59 o
   1   4   9        2.45        3.73      3.86 o
   2   4   9      333.12      330.17     10.45 o
   3   4   9      447.82      433.10     15.87 o
   4   4   9       44.97       37.87      7.37 o
   5   4   9        1.56       -5.27      5.27 o
   6   4   9        3.13        0.15      5.83 o
   7   4   9       54.91       57.26     11.07 o
   8   4   9        0.08       -7.58      7.58 o
   9   4   9        4.04        1.83     13.76 o
 -13   5   9        7.93        1.75      6.40 o
 -12   5   9       17.34       15.84      6.52 o
 -11   5   9        9.38        4.35      5.39 o
 -10   5   9        0.77        0.48      5.93 o
  -9   5   9        7.39        3.20      6.00 o
  -8   5   9        5.56        3.85      5.62 o
  -7   5   9        0.72        0.94      5.01 o
  -6   5   9       10.92        7.13      5.43 o
  -5   5   9      177.78      191.30     10.20 o
  -4   5   9       19.65       11.81      4.50 o
  -3   5   9       11.29       18.02      5.74 o
  -2   5   9        2.29       -1.88      4.73 o
  -1   5   9        2.01       -3.05      3.77 o
   0   5   9        6.98        6.38      4.21 o
   1   5   9       27.90       22.05      5.23 o
   2   5   9        0.19       -3.67      4.56 o
   3   5   9      461.35      449.07     16.06 o
   4   5   9       70.73       78.14      9.01 o
   5   5   9       24.71       13.95      6.64 o
   6   5   9       14.10       14.22      6.36 o
   7   5   9        9.14       -3.29      7.83 o
   8   5   9        3.29       -9.93     11.38 o
 -13   6   9        7.32        1.24      8.27 o
 -12   6   9       17.48       17.73      7.49 o
 -11   6   9        2.14        1.76      9.39 o
 -10   6   9        0.31        2.48      8.88 o
  -9   6   9        6.47        3.80      6.24 o
  -8   6   9        2.79       -4.92      4.92 o
  -7   6   9       35.89       38.19      7.61 o
  -6   6   9       17.01       24.18      6.56 o
  -5   6   9        8.39        5.88      5.20 o
  -4   6   9      352.07      337.34     18.04 o
  -3   6   9      106.15      119.88      9.92 o
  -2   6   9       36.72       41.35      7.36 o
  -1   6   9        0.08       -2.57      4.17 o
   0   6   9        1.12        3.02      4.49 o
   1   6   9        0.40       -0.23      4.23 o
   2   6   9        3.51        4.33      6.11 o
   3   6   9       10.07       24.91      7.16 o
   4   6   9       17.49       12.49      6.82 o
   5   6   9       39.15       29.84     11.48 o
   6   6   9        0.85       -2.75      8.86 o
   7   6   9       16.20       11.12      9.28 o
 -11   7   9        4.66        2.78      7.20 o
 -10   7   9        0.16       -6.06      6.06 o
  -9   7   9        1.57        6.30      6.15 o
  -8   7   9       11.29        4.67      6.72 o
  -7   7   9        8.07       -7.34      7.34 o
  -6   7   9      138.05      165.29     16.11 o
  -5   7   9      126.15      136.97     15.81 o
  -4   7   9       79.53       93.10     12.87 o
  -3   7   9      204.33      257.79     18.59 o
  -2   7   9       83.54       92.96     14.67 o
  -1   7   9       17.51       15.34      5.57 o
   0   7   9       37.76       37.59      6.81 o
   1   7   9       24.85       23.04      7.28 o
   2   7   9       26.67       23.48      6.98 o
   3   7   9        9.91       16.64      7.09 o
   4   7   9       26.95       37.51     13.71 o
   5   7   9        1.41       -7.86      7.86 o
   6   7   9        3.06        3.64     20.62 o
 -10   8   9        4.50       -0.45      9.10 o
  -9   8   9        0.13        0.30      8.08 o
  -8   8   9       32.05       37.81     12.11 o
  -7   8   9        0.14       -2.84      7.82 o
  -6   8   9       23.66        8.90      9.38 o
  -5   8   9       21.78       19.83     10.27 o
  -4   8   9       14.06       13.48      9.08 o
  -3   8   9        7.96        0.85      7.91 o
  -2   8   9       91.07      100.08     14.46 o
  -1   8   9        2.23       -3.86      5.39 o
   0   8   9        0.17       -6.14      6.14 o
   1   8   9        0.85       -6.58      6.58 o
   2   8   9        4.70       -6.87      6.87 o
   3   8   9        6.19        1.57      7.13 o
   4   8   9       46.25       17.21     10.49 o
   5   8   9        0.76       -0.52     13.55 o
  -7   9   9        4.41        1.06     13.80 o
  -6   9   9       11.57        9.90     10.22 o
  -5   9   9        5.13       -1.30     19.04 o
  -4   9   9        5.68        2.17      9.78 o
  -3   9   9       28.85       32.99     11.87 o
  -2   9   9        0.04       -8.39      8.39 o
  -1   9   9       20.00       26.71     10.67 o
   0   9   9        4.29       -7.59      7.59 o
   1   9   9       10.56       -7.95      8.08 o
   2   9   9        4.98       -1.89     10.82 o
 -15   0  10       20.48       22.43     14.31 o
 -14   0  10       38.05       40.89     14.91 o
 -13   0  10        1.09        0.48      7.18 o
 -12   0  10       24.08       40.09      8.92 o
 -11   0  10        0.00       -7.22      9.71 o
 -10   0  10       14.01        9.26      6.50 o
  -9   0  10        6.64        4.39      4.67 o
  -8   0  10      187.08      186.95     13.17 o
  -7   0  10       41.82       47.97      5.71 o
  -6   0  10      229.94      229.91     11.96 o
  -5   0  10      594.47      546.35     14.31 o
  -4   0  10      609.52      579.14     19.32 o
  -3   0  10       50.32       65.56      8.79 o
  -2   0  10       62.55       59.18      8.97 o
  -1   0  10      614.20      588.59     19.74 o
   0   0  10     1033.78     1024.11     27.21 o
   1   0  10        2.46       -1.81      7.25 o
   2   0  10       23.64       15.87      9.31 o
   3   0  10        4.70        2.77      7.98 o
   4   0  10       25.30       17.68     10.78 o
   5   0  10        0.04        0.96      8.41 o
   6   0  10       27.92       19.06     11.21 o
   7   0  10        0.23       -8.74      8.74 o
   8   0  10       11.13       12.84     11.30 o
   9   0  10       28.01       21.63     13.94 o
 -15   1  10       18.76        6.22      9.10 o
 -14   1  10        0.94       -3.21      8.32 o
 -13   1  10       10.25        5.88      6.50 o
 -12   1  10        5.91        6.88      5.20 o
 -11   1  10      117.76      142.67     13.76 o
 -10   1  10        1.39        2.70      3.77 o
  -9   1  10      347.52      392.41     10.26 o
  -8   1  10       12.52       13.47      3.67 o
  -7   1  10       35.43       33.32      3.80 o
  -6   1  10       35.98       42.15      3.79 o
  -5   1  10       61.75       74.05      6.45 o
  -4   1  10      275.66      266.04      9.48 o
  -3   1  10      118.49      152.01      8.25 o
  -2   1  10      250.30      253.50      9.40 o
  -1   1  10       28.15       24.25      5.13 o
   0   1  10      817.84      743.36     18.54 o
   1   1  10      122.27      124.34      9.27 o
   2   1  10      200.11      194.39     13.19 o
   3   1  10      408.19      388.97     18.23 o
   4   1  10      175.53      192.70     15.31 o
   5   1  10       86.66      117.46     19.01 o
   6   1  10        0.62       -4.01      6.25 o
   7   1  10       12.45        8.93      9.37 o
   8   1  10        0.69       -4.93      8.38 o
   9   1  10        0.24        7.19      8.78 o
 -15   2  10        7.13       -5.74      9.07 o
 -14   2  10        3.36        1.41      7.39 o
 -13   2  10       12.34        7.19     11.42 o
 -12   2  10       38.66       53.95      7.99 o
 -11   2  10       20.97       19.27      5.06 o
 -10   2  10       97.92      112.44      7.45 o
  -9   2  10        5.67       -3.06      3.77 o
  -8   2  10       31.66       27.76      4.63 o
  -7   2  10       12.89       12.17      3.43 o
  -6   2  10        0.01       -3.01      3.01 o
  -5   2  10      278.34      258.80      9.65 o
  -4   2  10      131.99      140.96      8.29 o
  -3   2  10      514.23      510.68     13.02 o
  -2   2  10       22.53       27.64      4.06 o
  -1   2  10       80.93       79.95      5.80 o
   0   2  10       47.06       41.77      4.95 o
   1   2  10      202.53      201.46      8.18 o
   2   2  10      439.53      460.80     14.91 o
   3   2  10       99.11      132.58     12.97 o
   4   2  10       90.85      117.52     12.56 o
   5   2  10      207.80      205.37     15.01 o
   6   2  10       13.60        3.93     10.57 o
   7   2  10        0.05        3.41      6.78 o
   8   2  10       56.43       51.77     19.23 o
   9   2  10       13.89       30.22     14.12 o
 -14   3  10        5.99        1.87     12.30 o
 -13   3  10        5.22       -2.30      6.86 o
 -12   3  10       20.05       16.06      5.76 o
 -11   3  10       57.81       76.96      8.79 o
 -10   3  10        2.96        0.36      4.29 o
  -9   3  10      145.54      172.26     10.94 o
  -8   3  10       91.54      112.48      7.29 o
  -7   3  10       75.86       95.32      7.66 o
  -6   3  10       89.07       85.17      8.24 o
  -5   3  10       78.95       73.82      7.88 o
  -4   3  10       45.49       44.31      6.88 o
  -3   3  10       93.74      103.72      8.79 o
  -2   3  10      137.81      144.69      9.91 o
  -1   3  10       16.83       10.10      4.06 o
   0   3  10      258.47      244.32      8.84 o
   1   3  10      170.86      176.91      8.29 o
   2   3  10      193.50      207.85      9.27 o
   3   3  10      118.02      118.98      9.60 o
   4   3  10        6.14        6.43      7.23 o
   5   3  10        0.13       -5.97      6.65 o
   6   3  10       18.69       20.98      7.96 o
   7   3  10       27.38       28.47      9.34 o
   8   3  10       10.46       -2.79     10.73 o
   9   3  10       15.86       24.76     15.78 o
 -14   4  10        0.18       -0.88      7.44 o
 -13   4  10        1.38       -5.60      5.60 o
 -12   4  10       15.04        6.41      5.96 o
 -11   4  10       54.68       63.81      8.03 o
 -10   4  10        3.29        1.08      5.09 o
  -9   4  10       40.75       34.83      7.50 o
  -8   4  10        1.04       -3.63      5.21 o
  -7   4  10       29.02       26.09      9.11 o
  -6   4  10       68.10       73.10     11.23 o
  -5   4  10      130.01      136.71     10.04 o
  -4   4  10        1.75       -3.98      4.12 o
  -3   4  10       34.41       30.38      6.25 o
  -2   4  10       39.65       38.85      7.66 o
  -1   4  10       19.38       18.94      4.42 o
   0   4  10       42.32       35.78      5.53 o
   1   4  10       96.02      125.85     11.66 o
   2   4  10       63.19       61.36      7.57 o
   3   4  10       49.17       51.66      9.63 o
   4   4  10      105.66      134.07     10.92 o
   5   4  10        0.18       -9.03      9.03 o
   6   4  10        2.48       -6.27      7.44 o
   7   4  10       37.95       43.16     24.78 o
   8   4  10        6.41       13.73     12.29 o
 -13   5  10       27.72       20.01      7.22 o
 -12   5  10       19.34       24.86      6.65 o
 -11   5  10        0.12       -1.98      6.29 o
 -10   5  10        3.92       -1.47      7.09 o
  -9   5  10        9.38       10.47      8.33 o
  -8   5  10       99.28      125.01     14.96 o
  -7   5  10       11.11        6.50      7.92 o
  -6   5  10       91.73       89.43     11.79 o
  -5   5  10       17.28       14.88      8.37 o
  -4   5  10       35.05       37.91      6.92 o
  -3   5  10        4.62        0.06      6.04 o
  -2   5  10        9.86        4.36      5.42 o
  -1   5  10        0.55       -0.33      4.25 o
   0   5  10       39.81       40.76      5.79 o
   1   5  10       56.31       68.58      6.78 o
   2   5  10       42.99       45.03      7.27 o
   3   5  10        0.47       -0.10      5.51 o
   4   5  10        0.10        0.63      5.20 o
   5   5  10       54.48       66.76      9.22 o
   6   5  10       27.30        8.05     10.87 o
   7   5  10       70.10       85.40     20.05 o
 -12   6  10        0.47       -6.11      9.82 o
 -11   6  10        2.70       -2.67      8.19 o
 -10   6  10       22.13       33.08     11.05 o
  -9   6  10       28.18       44.38     11.44 o
  -8   6  10       58.23       68.53     12.78 o
  -7   6  10       18.46       15.07      8.49 o
  -6   6  10        0.01       -2.50      7.05 o
  -5   6  10       17.75        8.15     14.69 o
  -4   6  10       66.97       81.18     30.12 o
  -3   6  10       54.51       66.80     11.98 o
  -2   6  10        0.00       -4.99      4.99 o
  -1   6  10      113.93      121.81      9.05 o
   0   6  10       34.40       30.99      7.51 o
   1   6  10       57.70       56.07      8.73 o
   2   6  10      102.11      101.06     10.13 o
   3   6  10        8.54        6.47      5.94 o
   4   6  10        5.07       -2.76      6.48 o
   5   6  10       12.10        8.01     14.47 o
   6   6  10        3.50        6.58      9.57 o
   7   6  10        0.47        1.65     13.44 o
 -11   7  10        0.84        5.32      9.86 o
 -10   7  10        6.64        2.03      9.55 o
  -9   7  10        2.68        5.65      9.86 o
  -8   7  10       44.15       27.38      9.59 o
  -7   7  10       15.57       16.37      8.33 o
  -6   7  10        0.09       -3.48      8.63 o
  -5   7  10       89.90       84.83     13.70 o
  -4   7  10      137.92      156.97     16.34 o
  -3   7  10       36.53       32.54     10.22 o
  -2   7  10        6.77        9.26      6.74 o
  -1   7  10        0.07       -3.28      4.95 o
   0   7  10       30.07       14.34      7.50 o
   1   7  10        7.98       -4.70      5.92 o
   2   7  10        2.15       -1.74      6.50 o
   3   7  10       22.10       25.30      8.06 o
   4   7  10        3.86       -5.74      6.63 o
   5   7  10       17.20        8.44     16.17 o
  -9   8  10       14.04        6.85     18.38 o
  -8   8  10        8.41       27.79     11.98 o
  -7   8  10        9.42        9.38      9.88 o
  -6   8  10        0.38       -0.54      8.50 o
  -5   8  10       37.58       43.73     12.46 o
  -4   8  10        6.30        7.25      9.55 o
  -3   8  10        0.01       -7.67      7.67 o
  -2   8  10       18.62       -0.53      6.15 o
  -1   8  10       34.94       16.80      7.85 o
   0   8  10       11.80        1.83      6.96 o
   1   8  10       13.76       -6.57      6.57 o
   2   8  10       10.92       -5.28      6.79 o
   3   8  10        1.39       -2.42      7.23 o
  -6   9  10        0.19        1.63      9.81 o
  -5   9  10        0.53       -9.23      9.23 o
  -4   9  10        0.15      -15.39     16.82 o
  -3   9  10        2.57        3.42     11.02 o
  -2   9  10        6.44       11.91      9.38 o
  -1   9  10        2.03       -8.03      8.03 o
   0   9  10       16.60        8.50      8.71 o
   1   9  10        1.76        1.40      8.17 o
 -15   1  11        0.09       -8.97      8.97 o
 -14   1  11       52.30       65.74     10.09 o
 -13   1  11        0.41       -1.85      5.87 o
 -12   1  11        2.89        0.69      5.18 o
 -11   1  11        1.22       -4.34      4.34 o
 -10   1  11       31.66       39.22      5.42 o
  -9   1  11       69.56       75.98      5.76 o
  -8   1  11       10.64       11.21      4.56 o
  -7   1  11       56.68       54.10      5.19 o
  -6   1  11       86.90       87.74      7.29 o
  -5   1  11       55.44       57.70      6.43 o
  -4   1  11        3.56       -3.21      6.03 o
  -3   1  11      524.81      505.79     15.42 o
  -2   1  11      304.41      313.02     12.98 o
  -1   1  11      985.48     1003.75     22.74 o
   0   1  11       46.79       39.22      6.98 o
   1   1  11       17.81       19.19      5.73 o
   2   1  11       50.57       36.66      8.12 o
   3   1  11        2.09       -0.03      6.69 o
   4   1  11       86.13       99.60     12.51 o
   5   1  11        9.74       -6.19      6.19 o
   6   1  11       65.29       77.41     11.70 o
   7   1  11       47.99       47.24     10.34 o
   8   1  11        3.35       -0.30      8.54 o
   9   1  11       68.62       68.28     14.01 o
 -15   2  11        6.62        9.35     12.91 o
 -14   2  11        2.83       13.04     10.87 o
 -13   2  11       24.25       27.18      7.58 o
 -12   2  11       37.90       51.54      7.34 o
 -11   2  11      133.27      154.53      9.05 o
 -10   2  11        7.29        5.48      5.07 o
  -9   2  11       52.66       47.65      6.49 o
  -8   2  11      133.00      159.34      9.23 o
  -7   2  11       58.76       53.38      6.55 o
  -6   2  11       12.25       14.95      5.53 o
  -5   2  11        0.05       -0.21      4.54 o
  -4   2  11        1.20       -4.28      4.28 o
  -3   2  11       44.97       45.27      6.94 o
  -2   2  11        5.42        4.28      5.27 o
  -1   2  11      116.36      110.40      9.15 o
   0   2  11      320.22      309.60     12.71 o
   1   2  11      104.90      111.40      9.55 o
   2   2  11      202.10      220.56     11.83 o
   3   2  11       88.26       71.73     10.43 o
   4   2  11        1.69        0.42      6.19 o
   5   2  11       63.69       48.85     10.31 o
   6   2  11        3.49       -7.00      7.00 o
   7   2  11        5.73       27.76     10.79 o
   8   2  11       19.47       10.62     17.56 o
 -14   3  11       10.82       -8.01      9.32 o
 -13   3  11        5.72        2.68      8.56 o
 -12   3  11       21.21        8.03      7.12 o
 -11   3  11        0.20       -4.37      6.12 o
 -10   3  11        0.43       -1.59      5.16 o
  -9   3  11        1.33       -0.07      4.94 o
  -8   3  11       86.90       89.55      9.65 o
  -7   3  11       80.09       83.30      9.45 o
  -6   3  11       18.36        9.19      5.68 o
  -5   3  11        3.50        2.50      5.13 o
  -4   3  11        8.85        9.08      5.48 o
  -3   3  11      259.06      240.76     11.63 o
  -2   3  11        0.17       -2.76      4.44 o
  -1   3  11       21.80       12.55      5.06 o
   0   3  11       68.91       65.13      7.79 o
   1   3  11       15.69       15.69      5.74 o
   2   3  11      126.11      156.59     11.04 o
   3   3  11      112.58      129.99     15.73 o
   4   3  11      172.76      172.24     15.22 o
   5   3  11       10.41        6.09      7.98 o
   6   3  11        0.12       -6.29      6.80 o
   7   3  11        5.14       -0.72      7.44 o
   8   3  11        0.11      -12.36     12.36 o
 -14   4  11        0.31        6.96     10.74 o
 -13   4  11        2.57        0.07     13.72 o
 -12   4  11        0.12       -7.12      7.12 o
 -11   4  11       60.29       88.47     12.11 o
 -10   4  11       17.34        3.76      8.68 o
  -9   4  11       83.53       75.23     17.28 o
  -8   4  11       11.79        6.60      8.30 o
  -7   4  11      211.21      215.71     17.37 o
  -6   4  11       62.54       85.77     12.28 o
  -5   4  11       14.63        7.95      5.75 o
  -4   4  11       15.61        8.54      5.55 o
  -3   4  11       15.09        5.83      5.69 o
  -2   4  11      318.76      311.19     10.55 o
  -1   4  11       76.74       75.77     10.50 o
   0   4  11       47.15       58.09     10.27 o
   1   4  11       91.44      100.44      9.60 o
   2   4  11       27.30       22.59      8.57 o
   3   4  11      134.74      152.15     14.51 o
   4   4  11       74.01       84.01     16.37 o
   5   4  11       25.89       51.30     11.17 o
   6   4  11       37.82       14.53      9.67 o
   7   4  11       16.46       38.31     10.86 o
 -13   5  11       27.12        5.81     11.42 o
 -12   5  11       45.72       49.61     11.61 o
 -11   5  11        7.01       -0.98      9.58 o
 -10   5  11       18.95        7.99      9.77 o
  -9   5  11        1.48       -1.55      7.31 o
  -8   5  11       12.86        7.73     14.10 o
  -7   5  11       20.94       18.26      9.14 o
  -6   5  11        0.36       -1.08      6.73 o
  -5   5  11       11.78        2.19      7.62 o
  -4   5  11        0.03       -3.27      4.91 o
  -3   5  11       70.25       71.14      8.60 o
  -2   5  11        0.28       -1.58      4.22 o
  -1   5  11        8.93       12.77      4.91 o
   0   5  11       47.06       31.53      5.82 o
   1   5  11        8.50       -4.18      9.32 o
   2   5  11       97.66       95.10     12.42 o
   3   5  11        0.27      -11.56     11.56 o
   4   5  11       24.78       27.23      9.04 o
   5   5  11       12.86        4.30      8.59 o
   6   5  11        0.59       -0.18     14.88 o
   7   5  11        1.20        2.57     11.90 o
 -12   6  11        4.12       10.35     10.13 o
 -11   6  11        6.26        2.41     10.07 o
 -10   6  11        2.19       -7.40      9.16 o
  -9   6  11        2.04       -8.62      8.62 o
  -8   6  11        3.03       -4.06      8.24 o
  -7   6  11       40.13       46.33     11.39 o
  -6   6  11      110.65      122.06     14.61 o
  -5   6  11        2.41        1.75      8.74 o
  -4   6  11      191.57      196.13     17.27 o
  -3   6  11       53.49       57.11      8.67 o
  -2   6  11        3.27       -2.59      6.58 o
  -1   6  11       38.05       40.92     10.07 o
   0   6  11        6.97       10.14      5.71 o
   1   6  11       24.06       20.29      7.10 o
   2   6  11       17.86        5.61     12.63 o
   3   6  11        0.55       -6.19      7.48 o
   4   6  11        0.16        4.44      8.73 o
   5   6  11       12.38       17.82     10.00 o
   6   6  11        6.63        6.17     15.38 o
 -10   7  11       10.00        6.29     10.37 o
  -9   7  11        0.30        7.54      9.66 o
  -8   7  11        4.38       -0.91     18.10 o
  -7   7  11        5.84       -1.54      7.31 o
  -6   7  11       23.31       18.59     10.45 o
  -5   7  11       57.64       73.98     13.19 o
  -4   7  11        0.53       -7.02     14.79 o
  -3   7  11       32.04       31.94     10.17 o
  -2   7  11        9.41        4.16      5.52 o
  -1   7  11        7.42       -2.22      7.82 o
   0   7  11       37.76       22.67      8.24 o
   1   7  11        3.32       -6.57      6.57 o
   2   7  11        0.01       -6.15      6.32 o
   3   7  11       20.47       12.80     12.25 o
   4   7  11       23.86       30.75     13.85 o
  -8   8  11        0.26       -3.47     10.30 o
  -7   8  11        0.05       -8.34      8.34 o
  -6   8  11       12.00       -0.78      9.75 o
  -5   8  11        3.05       -4.92      8.24 o
  -4   8  11        4.97        6.28      9.31 o
  -3   8  11        0.01        1.16      9.51 o
  -2   8  11        0.01        0.97      8.45 o
  -1   8  11        5.60        4.09      8.59 o
   0   8  11        4.30       -7.14      7.14 o
   1   8  11        1.82       -0.52      9.00 o
   2   8  11        2.48        1.76      9.80 o
  -4   9  11        0.03      -13.71     13.71 o
  -3   9  11       15.91       18.31      9.06 o
  -2   9  11        4.07        4.03      9.76 o
 -13   0  12       32.06        3.46     13.90 o
 -12   0  12      142.57      161.10     22.98 o
 -11   0  12      131.02      147.16     22.08 o
 -10   0  12       25.34       37.43     13.83 o
  -9   0  12        7.03        7.71      6.95 o
  -8   0  12        6.18        3.72      6.15 o
  -7   0  12        2.39       -3.80      6.23 o
  -6   0  12      586.92      594.07     21.68 o
  -5   0  12     1536.13     1511.98     52.38 o
  -4   0  12      264.83      224.35     25.75 o
  -3   0  12       80.58      101.21     13.50 o
  -2   0  12      264.61      238.85     15.11 o
  -1   0  12       16.95        5.12      7.09 o
   0   0  12      986.59      962.23     28.04 o
   1   0  12     1334.60     1389.05     52.73 o
   2   0  12       11.11       -7.43      8.09 o
   3   0  12        4.90        8.62     10.13 o
   4   0  12       28.47       27.73     12.22 o
   5   0  12       97.80      131.12     20.67 o
   6   0  12        1.78        1.01     11.30 o
   7   0  12       18.40       37.47     15.68 o
   8   0  12        9.96       10.57     14.63 o
 -14   1  12        0.56      -11.21     11.21 o
 -13   1  12       11.59        6.98      9.80 o
 -12   1  12        0.38       -7.91      9.23 o
 -11   1  12        4.50        2.90      8.91 o
 -10   1  12       11.18        5.19      6.81 o
  -9   1  12        6.15       -1.02      5.55 o
  -8   1  12        6.80       -1.62      4.45 o
  -7   1  12       36.55       34.43      5.75 o
  -6   1  12      186.54      190.62     10.55 o
  -5   1  12      152.90      165.63      9.75 o
  -4   1  12        0.04        1.36      4.32 o
  -3   1  12       60.52       58.59      6.77 o
  -2   1  12        7.84        9.56      4.92 o
  -1   1  12      112.06      122.19     10.10 o
   0   1  12        0.86        3.57      5.40 o
   1   1  12       67.99       58.81      8.03 o
   2   1  12       18.99       10.44      6.87 o
   3   1  12        4.39       -5.89      5.89 o
   4   1  12        6.14       -0.88      6.54 o
   5   1  12        5.33       -3.77      8.38 o
   6   1  12       14.67       13.13     14.71 o
   7   1  12        1.96       15.90      9.19 o
   8   1  12        1.40       -0.92      8.88 o
 -14   2  12       33.35       41.34     13.23 o
 -13   2  12        1.34       -8.83      8.83 o
 -12   2  12        1.09       -4.33      5.95 o
 -11   2  12       42.84       32.67      6.58 o
 -10   2  12       48.95       51.16      7.22 o
  -9   2  12        0.03       -5.34      5.34 o
  -8   2  12       15.46       11.90      6.46 o
  -7   2  12        8.03        3.62      4.87 o
  -6   2  12       18.36        6.88      4.41 o
  -5   2  12       18.78       14.46      5.17 o
  -4   2  12       25.66       19.93      5.65 o
  -3   2  12       27.95       14.38      6.00 o
  -2   2  12      194.72      205.78     16.11 o
  -1   2  12      142.65      149.54     11.13 o
   0   2  12        0.17       -4.37      4.37 o
   1   2  12       22.13       17.56      5.98 o
   2   2  12       83.40      101.34     15.65 o
   3   2  12        7.19       10.56     12.79 o
   4   2  12        0.34       -7.17     11.72 o
   5   2  12        0.21        6.26      8.29 o
   6   2  12        7.27       13.12      8.44 o
   7   2  12        9.91        9.11     11.11 o
 -14   3  12        7.72        6.99     13.38 o
 -13   3  12       14.13       10.60     11.12 o
 -12   3  12        0.10       -5.45      6.89 o
 -11   3  12       13.45       18.26      6.51 o
 -10   3  12       13.93        4.69      5.61 o
  -9   3  12       40.95       44.71      8.69 o
  -8   3  12        0.99       -4.29      5.48 o
  -7   3  12        9.29        4.82      5.96 o
  -6   3  12        1.33        3.87      5.27 o
  -5   3  12        6.82        1.67      4.94 o
  -4   3  12      103.74      105.29      9.49 o
  -3   3  12      155.92      180.20     12.82 o
  -2   3  12      369.24      357.73     13.73 o
  -1   3  12       71.84       76.99      8.51 o
   0   3  12       15.00       13.22      5.93 o
   1   3  12       32.19       23.95      6.38 o
   2   3  12       29.90       35.72      7.23 o
   3   3  12       91.46      118.88     33.21 o
   4   3  12        0.38       -3.39      6.69 o
   5   3  12        6.46        8.09      8.75 o
   6   3  12        3.95       -0.58      8.07 o
   7   3  12        2.21        7.14     10.80 o
 -13   4  12        8.62       -1.09      8.86 o
 -12   4  12        3.01       -5.05      7.03 o
 -11   4  12       15.92       13.26     10.47 o
 -10   4  12        0.67       -7.52      7.52 o
  -9   4  12        0.00       -1.25      8.10 o
  -8   4  12       21.24       14.88      8.88 o
  -7   4  12       13.58        4.68      8.33 o
  -6   4  12        0.00       -1.78      7.42 o
  -5   4  12       17.35        3.33      5.97 o
  -4   4  12       37.69       42.24      7.81 o
  -3   4  12       66.72       68.46     10.85 o
  -2   4  12       33.07       29.17      7.18 o
  -1   4  12        1.24       -3.00      4.71 o
   0   4  12       23.04       34.27      7.31 o
   1   4  12        0.23       -3.57      5.36 o
   2   4  12       33.12       48.60     10.68 o
   3   4  12        4.96        4.67      8.95 o
   4   4  12       10.33       15.15      8.75 o
   5   4  12        2.90        4.28     16.27 o
   6   4  12        0.48        7.91      8.88 o
 -12   5  12        9.82        4.60     14.14 o
 -11   5  12       12.79       22.89     10.87 o
 -10   5  12       18.03       14.89     10.10 o
  -9   5  12        4.92        5.15      9.31 o
  -8   5  12        0.16       -7.66      7.66 o
  -7   5  12       10.20       17.46      8.86 o
  -6   5  12       30.35       27.09     12.64 o
  -5   5  12       28.28        3.93     20.62 o
  -4   5  12      138.67      164.46     14.48 o
  -3   5  12       34.32       32.47      9.04 o
  -2   5  12        4.64        1.35      5.39 o
  -1   5  12       15.25        7.61      6.11 o
   0   5  12       14.08       14.28      6.03 o
   1   5  12       25.27       31.93      9.39 o
   2   5  12       82.77       96.36     13.59 o
   3   5  12      132.46      140.27     20.30 o
   4   5  12        0.20        7.58      9.13 o
   5   5  12        7.39       23.28     13.65 o
   6   5  12        4.80       -2.35      9.36 o
 -11   6  12       12.56       29.90     11.40 o
 -10   6  12        2.11       -9.58      9.58 o
  -9   6  12        7.56        0.02      9.18 o
  -8   6  12       16.29       12.18      8.72 o
  -7   6  12        0.46       -0.92      8.87 o
  -6   6  12        0.31        2.01      9.33 o
  -5   6  12        0.77       -0.72      8.52 o
  -4   6  12        2.94       -7.97      7.97 o
  -3   6  12       32.62       25.04      7.76 o
  -2   6  12       42.39       38.27      8.86 o
  -1   6  12        9.13        5.53      6.48 o
   0   6  12        0.60       -4.92     10.00 o
   1   6  12        9.46        9.59      8.33 o
   2   6  12       16.06       12.00     13.96 o
   3   6  12       11.81        8.43      9.55 o
   4   6  12        4.02        1.39      9.41 o
 -10   7  12        0.02       -5.38      9.56 o
  -9   7  12        0.06        1.37     12.93 o
  -8   7  12       10.05        5.91     16.44 o
  -7   7  12        1.82       -3.35      9.44 o
  -6   7  12       11.36        9.31      8.63 o
  -5   7  12       46.81       39.94     11.42 o
  -4   7  12       19.67       -0.94      9.20 o
  -3   7  12        9.27        6.58      9.12 o
  -2   7  12        9.04       10.63      7.35 o
  -1   7  12       42.74       45.51     10.81 o
   0   7  12        7.28        9.09     15.30 o
   1   7  12        1.37        4.00     15.75 o
   2   7  12        0.11       17.03      9.07 o
   3   7  12        0.25        0.27      9.48 o
  -7   8  12        0.03       -3.43     10.07 o
  -6   8  12        2.64        4.13     11.04 o
  -5   8  12        4.06        0.18     10.20 o
  -4   8  12        0.01       -4.21      9.75 o
  -3   8  12       25.57       32.42     13.74 o
  -2   8  12        3.29       21.67     14.67 o
  -1   8  12        8.14        0.38     11.95 o
   0   8  12       42.30       26.70     15.19 o
 -14   1  13        4.34       -6.90     14.17 o
 -13   1  13        0.12       19.18     10.02 o
 -12   1  13       22.66        4.09      9.71 o
 -11   1  13       12.44        3.34      8.17 o
 -10   1  13       11.59       -0.11      6.37 o
  -9   1  13        6.75       -3.17      6.31 o
  -8   1  13        7.88        6.28      5.00 o
  -7   1  13       34.91       41.60      7.18 o
  -6   1  13       70.85       64.28      7.23 o
  -5   1  13       33.93       33.77      5.91 o
  -4   1  13       68.11       60.22      7.15 o
  -3   1  13       48.53       54.74      8.07 o
  -2   1  13       41.05       37.80      6.22 o
  -1   1  13      129.53      180.08     12.32 o
   0   1  13      137.62      141.83     11.03 o
   1   1  13        0.10       -5.81      5.81 o
   2   1  13       35.56       31.02      9.05 o
   3   1  13       11.33        3.19      7.39 o
   4   1  13       12.00       13.97     10.15 o
   5   1  13       11.44       -3.51     10.21 o
   6   1  13        4.86        5.24     11.41 o
   7   1  13       12.35        7.53     10.24 o
 -14   2  13       25.88      -11.42     15.39 o
 -13   2  13       15.71        6.92     14.10 o
 -12   2  13        0.24       -5.42     10.04 o
 -11   2  13        4.68       -7.07      7.28 o
 -10   2  13        0.03       -6.53      6.53 o
  -9   2  13        5.16       -4.25      5.75 o
  -8   2  13       14.61       12.76      6.89 o
  -7   2  13       29.23       26.84      5.89 o
  -6   2  13       14.82       23.51      5.32 o
  -5   2  13       61.23       60.03      6.94 o
  -4   2  13       39.11       36.46      6.43 o
  -3   2  13       24.86       26.36      6.59 o
  -2   2  13       20.81       11.01      5.40 o
  -1   2  13      164.39      158.39     23.70 o
   0   2  13      167.92      191.68     12.68 o
   1   2  13       32.79       39.49      7.55 o
   2   2  13      183.07      255.41     18.76 o
   3   2  13       74.38       94.02     17.17 o
   4   2  13       29.30       23.40      9.06 o
   5   2  13        0.77        1.78      8.13 o
   6   2  13       47.96       72.28     12.51 o
 -13   3  13        0.14       -5.98     13.87 o
 -12   3  13        0.01        6.50      9.64 o
 -11   3  13        2.13       -6.34      7.57 o
 -10   3  13        1.89       -1.68      7.39 o
  -9   3  13       63.12       62.68     10.12 o
  -8   3  13        2.38        4.01      6.62 o
  -7   3  13        6.96        1.24      7.75 o
  -6   3  13        5.52       -3.80      5.25 o
  -5   3  13       21.68       15.18      6.87 o
  -4   3  13        7.81        5.56      5.81 o
  -3   3  13       92.33      108.05     10.29 o
  -2   3  13       46.30       39.78      7.14 o
  -1   3  13        1.00        3.01      5.20 o
   0   3  13       44.37       51.27      7.96 o
   1   3  13        9.59       14.54      6.09 o
   2   3  13        8.80       11.10      8.13 o
   3   3  13        1.73       -0.90      7.88 o
   4   3  13       25.61       26.54      9.98 o
   5   3  13        1.98        8.14      8.63 o
   6   3  13        1.11       -0.01      9.84 o
 -13   4  13       23.13       14.19     15.71 o
 -12   4  13        7.51        9.94     10.92 o
 -11   4  13        2.48       -3.56     10.01 o
 -10   4  13        1.64      -11.76     11.76 o
  -9   4  13       41.55       41.23     11.54 o
  -8   4  13       47.53       50.04     11.20 o
  -7   4  13        0.02       -6.51      7.48 o
  -6   4  13       16.12        8.62      8.07 o
  -5   4  13        0.98        2.14      5.96 o
  -4   4  13        0.85        4.97      5.91 o
  -3   4  13      363.13      340.33     14.69 o
  -2   4  13       71.49       75.46      9.49 o
  -1   4  13        2.02       -5.08      5.08 o
   0   4  13       81.45       84.64      9.88 o
   1   4  13      158.16      171.40     25.13 o
   2   4  13       57.08       78.67     13.17 o
   3   4  13        0.03       -0.36      7.24 o
   4   4  13        1.05        2.49      7.89 o
   5   4  13        2.17       -9.18     21.39 o
 -12   5  13        1.14       -9.63      9.63 o
 -11   5  13        0.69      -10.30     10.30 o
 -10   5  13        0.26       -8.54      9.42 o
  -9   5  13        1.57        4.89      9.10 o
  -8   5  13       10.30        2.31      9.37 o
  -7   5  13        0.11       -4.37      8.35 o
  -6   5  13       17.06       26.42     10.06 o
  -5   5  13        2.43       -0.80      8.12 o
  -4   5  13        3.15       -0.35      5.92 o
  -3   5  13       12.15       12.42      6.92 o
  -2   5  13        2.43       -5.79      5.79 o
  -1   5  13       20.37       18.35      7.17 o
   0   5  13        8.81       10.77      8.40 o
   1   5  13       41.21       53.04     11.05 o
   2   5  13       35.21       36.82     10.92 o
   3   5  13        5.20       -1.14     12.29 o
   4   5  13        0.08       -7.01      8.95 o
 -11   6  13        1.03       24.65     12.52 o
 -10   6  13        0.14       16.28     11.07 o
  -9   6  13        6.52       -4.17     10.29 o
  -8   6  13       15.90        7.53     10.22 o
  -7   6  13        1.06       -7.28      7.28 o
  -6   6  13        0.03       -8.70      8.70 o
  -5   6  13       27.26       21.41     12.29 o
  -4   6  13       10.32        8.50      8.58 o
  -3   6  13       13.16       16.34      7.37 o
  -2   6  13        3.23       -4.97      6.42 o
  -1   6  13       20.54       15.68     11.65 o
   0   6  13        1.77       11.09     10.28 o
   1   6  13        2.60        7.60      9.44 o
   2   6  13        5.63        4.08      8.47 o
   3   6  13       26.52       15.65     28.52 o
  -9   7  13        0.03      -12.99     12.99 o
  -8   7  13       32.77       29.40     12.21 o
  -7   7  13       13.23       26.88     12.20 o
  -6   7  13        1.16       12.73     11.15 o
  -5   7  13       70.12       87.36     14.45 o
  -4   7  13       34.00       32.00     11.58 o
  -3   7  13        0.52       -8.17      8.17 o
  -2   7  13       10.11        2.14      7.28 o
  -1   7  13        0.01       17.11     10.31 o
   0   7  13       18.76       39.86     14.26 o
   1   7  13        1.45       -8.86      8.86 o
  -5   8  13       17.12        6.39     21.05 o
  -4   8  13        1.53        9.75      9.96 o
  -3   8  13       12.69       12.82     11.81 o
 -14   0  14        0.37        2.32     17.40 o
 -13   0  14        9.69        0.69     16.35 o
 -12   0  14        1.54       -4.77     10.66 o
 -11   0  14        3.56      -10.29     11.58 o
 -10   0  14       23.05       44.17     17.02 o
  -9   0  14        2.79        4.44      7.80 o
  -8   0  14       26.32       20.95      8.97 o
  -7   0  14      116.79      116.15     12.48 o
  -6   0  14      339.25      292.46     16.62 o
  -5   0  14        4.52       -3.90      7.98 o
  -4   0  14        6.45        0.92      6.60 o
  -3   0  14       53.95       39.99      9.74 o
  -2   0  14      145.21      170.36     15.67 o
  -1   0  14      100.23       97.30     12.44 o
   0   0  14       26.53       23.21     12.70 o
   1   0  14       20.15        5.82     10.02 o
   2   0  14       18.86       51.48     15.59 o
   3   0  14        1.39       -1.86     11.42 o
   4   0  14        0.53        1.81     11.26 o
   5   0  14        1.62       -0.23     13.27 o
   6   0  14        9.52       -0.69     14.22 o
 -13   1  14       15.48        0.94      9.43 o
 -12   1  14        0.02       -4.33      9.73 o
 -11   1  14       43.04       27.54     11.08 o
 -10   1  14        0.32        0.71      5.81 o
  -9   1  14        2.60        6.79      6.56 o
  -8   1  14        0.52       -2.97      4.75 o
  -7   1  14        1.16       -4.08      4.94 o
  -6   1  14       65.49       65.11      8.18 o
  -5   1  14       26.02       10.44      5.44 o
  -4   1  14       18.66       24.00      6.25 o
  -3   1  14       23.86       22.07      8.13 o
  -2   1  14       47.03       70.61      9.17 o
  -1   1  14        2.48       -0.85      5.89 o
   0   1  14        0.01       -4.94      4.94 o
   1   1  14       16.00        9.78      7.22 o
   2   1  14        3.57       -5.63      6.66 o
   3   1  14       51.18       67.12     12.18 o
   4   1  14        6.22       -2.63      8.23 o
   5   1  14       10.11       -2.60     21.13 o
   6   1  14        0.40        1.77      9.53 o
 -13   2  14        2.90       -2.61     20.03 o
 -12   2  14        2.46       -1.44     12.94 o
 -11   2  14        6.04        3.88      7.40 o
 -10   2  14        2.75        4.41      7.16 o
  -9   2  14        1.72       -5.81      5.81 o
  -8   2  14        0.14        1.51      6.37 o
  -7   2  14       13.17       12.21      5.43 o
  -6   2  14       14.52       10.54      5.38 o
  -5   2  14        3.67       -4.15      4.15 o
  -4   2  14       31.46       17.91      6.72 o
  -3   2  14        0.68       -4.58      5.27 o
  -2   2  14      105.54      107.72     10.46 o
  -1   2  14       84.27       94.45     10.94 o
   0   2  14       68.15       87.22      9.58 o
   1   2  14        0.01       -0.90      6.71 o
   2   2  14       64.28       76.14     14.88 o
   3   2  14       34.91       27.35      9.82 o
   4   2  14       14.09       16.25     14.31 o
   5   2  14        0.48       -2.59     10.74 o
 -13   3  14       12.34       17.24     15.96 o
 -12   3  14        0.34       -9.27      9.27 o
 -11   3  14       22.30        9.75      8.28 o
 -10   3  14        3.46       -6.65      6.65 o
  -9   3  14        0.73       -3.37      7.34 o
  -8   3  14       36.26       22.45     10.88 o
  -7   3  14       13.07       14.54     11.27 o
  -6   3  14       24.79       25.74      7.01 o
  -5   3  14       11.16        3.35      5.99 o
  -4   3  14        1.99        2.27      5.69 o
  -3   3  14       15.54       14.66      6.59 o
  -2   3  14       35.53       32.71      7.16 o
  -1   3  14       78.39       83.95     17.81 o
   0   3  14        2.72        0.70      5.76 o
   1   3  14       62.11       73.88      9.74 o
   2   3  14        2.84       -9.81     11.21 o
   3   3  14        9.25        5.94      8.09 o
   4   3  14        0.48       -3.98      7.99 o
   5   3  14       11.12       23.75     10.64 o
 -12   4  14        2.36       -2.72     10.89 o
 -11   4  14        1.51       -8.82      8.82 o
 -10   4  14        3.97       -5.17      9.53 o
  -9   4  14        1.78       -9.00      9.35 o
  -8   4  14       10.19        7.35     10.72 o
  -7   4  14        0.00        5.28     14.74 o
  -6   4  14        0.89       -8.37      8.37 o
  -5   4  14       30.04       33.60      7.75 o
  -4   4  14       20.14       22.15      7.49 o
  -3   4  14        1.39        2.84      5.70 o
  -2   4  14        1.21        6.20      6.24 o
  -1   4  14        1.90       -2.75      5.41 o
   0   4  14       17.97       10.22      6.91 o
   1   4  14       16.30       28.07      9.38 o
   2   4  14       29.78        9.27      9.70 o
   3   4  14       17.17       20.74     10.09 o
   4   4  14       21.03       21.56     10.01 o
 -11   5  14        1.40      -10.22     10.22 o
 -10   5  14       14.81       17.98     27.15 o
  -9   5  14        1.05       -9.23      9.23 o
  -8   5  14        4.59       17.14     12.46 o
  -7   5  14        4.89        3.82      9.62 o
  -6   5  14        0.03       -5.80      8.51 o
  -5   5  14       20.09        8.04     11.90 o
  -4   5  14        0.17        1.28      5.94 o
  -3   5  14        5.70        5.00      6.69 o
  -2   5  14        0.38       -1.65      6.25 o
  -1   5  14       45.17       50.08     11.34 o
   0   5  14        1.12       -4.31     12.25 o
   1   5  14        9.43       14.15     12.01 o
   2   5  14        1.38        5.59      8.77 o
   3   5  14       33.79       45.95     12.08 o
 -10   6  14        7.01       -7.91     14.42 o
  -9   6  14       19.56       18.60     24.18 o
  -8   6  14        0.40       -7.21     10.62 o
  -7   6  14        0.27       -8.93      8.93 o
  -6   6  14        5.37       -6.04     11.95 o
  -5   6  14       15.16       17.79     10.92 o
  -4   6  14       13.56        2.01      9.25 o
  -3   6  14       20.90       17.61      8.01 o
  -2   6  14       12.66       12.59     11.00 o
  -1   6  14       30.39       45.10     17.88 o
   0   6  14        6.49        8.37      9.31 o
   1   6  14        0.61      -10.95     10.95 o
   2   6  14        1.69        6.05      9.55 o
  -7   7  14        2.82       11.69     11.28 o
  -6   7  14       16.30       12.18     11.46 o
  -5   7  14       11.85        6.70     10.09 o
  -4   7  14        1.56       -4.69      9.82 o
  -3   7  14        0.95       -2.45      8.50 o
  -2   7  14        0.97      -13.44     13.44 o
  -1   7  14        4.25       -6.84      9.24 o
 -13   1  15        4.28       -5.15     13.28 o
 -12   1  15        5.63        5.15     10.77 o
 -11   1  15       11.16        4.24      9.70 o
 -10   1  15        0.14       -9.07      9.07 o
  -9   1  15       19.79        8.22      7.49 o
  -8   1  15       40.36       27.13      6.41 o
  -7   1  15        2.15       -2.99      5.07 o
  -6   1  15        4.67        0.32      5.23 o
  -5   1  15       23.33       26.33      6.59 o
  -4   1  15       51.08       38.91      7.65 o
  -3   1  15       35.25       33.77      6.79 o
  -2   1  15       30.13       24.09      8.16 o
  -1   1  15        7.52       -1.23      6.05 o
   0   1  15       32.41       35.47     11.16 o
   1   1  15        0.52       -5.52      8.10 o
   2   1  15       20.03       21.98      9.79 o
   3   1  15        5.59       -7.45      8.11 o
   4   1  15       16.93       18.51      9.88 o
 -13   2  15        6.44        3.69     11.59 o
 -12   2  15       14.77       16.09     10.72 o
 -11   2  15        0.00       -8.20      9.09 o
 -10   2  15        0.53       -2.64      7.03 o
  -9   2  15        1.87        5.18      6.85 o
  -8   2  15        4.34       -5.39      6.41 o
  -7   2  15        3.71        2.04      5.57 o
  -6   2  15        1.93        5.72      5.33 o
  -5   2  15       28.47       18.79      7.00 o
  -4   2  15       41.55       51.90      8.56 o
  -3   2  15        8.81        9.24      6.43 o
  -2   2  15        8.65       -0.95      6.13 o
  -1   2  15       10.56        0.40      6.11 o
   0   2  15        3.60        4.67      6.38 o
   1   2  15       12.29        3.38     15.35 o
   2   2  15        0.14       -7.35      7.35 o
   3   2  15        5.12        5.02      9.31 o
   4   2  15        3.90       -8.55      8.95 o
 -12   3  15        0.11       20.61     11.75 o
 -11   3  15        0.08       -9.47      9.47 o
 -10   3  15        9.22        7.54      7.67 o
  -9   3  15        9.00        5.37      9.55 o
  -8   3  15        5.52       -6.35      8.61 o
  -7   3  15        1.47       -7.42      7.42 o
  -6   3  15        0.57       -5.49      5.49 o
  -5   3  15       48.80       37.04      7.91 o
  -4   3  15        0.00       -5.65      5.65 o
  -3   3  15       63.34       41.90      9.37 o
  -2   3  15       32.77       26.62      7.57 o
  -1   3  15        0.49        0.25      8.08 o
   0   3  15       56.32       67.23     11.60 o
   1   3  15       51.84       40.04     11.99 o
   2   3  15       20.55       16.26     10.33 o
   3   3  15       15.01       17.34     10.40 o
 -11   4  15        0.98        5.47     14.12 o
 -10   4  15       36.98       26.59     11.91 o
  -9   4  15        6.18       -6.34      9.87 o
  -8   4  15        1.28        1.04     11.82 o
  -7   4  15       12.78       14.36      9.19 o
  -6   4  15        6.38        4.83     12.84 o
  -5   4  15        6.52        9.01      6.47 o
  -4   4  15        3.98       -2.87      6.24 o
  -3   4  15       74.96       84.97     14.16 o
  -2   4  15        2.09       -1.91      6.52 o
  -1   4  15       33.80       37.83      8.49 o
   0   4  15        1.25        4.29     10.97 o
   1   4  15        4.11       -8.85      8.85 o
   2   4  15        0.02       -4.33      9.07 o
   3   4  15       27.35       28.33     11.66 o
 -10   5  15        1.41        1.20     10.24 o
  -9   5  15        0.00       -9.52      9.52 o
  -8   5  15        0.51      -10.18     12.38 o
  -7   5  15        7.29        3.99     10.09 o
  -6   5  15        0.00       -6.88      9.46 o
  -5   5  15       24.53       21.10      9.95 o
  -4   5  15        0.66        1.43      8.46 o
  -3   5  15        3.06        0.32      6.34 o
  -2   5  15        5.31       -6.22      6.49 o
  -1   5  15       10.67        2.06      8.87 o
   0   5  15       11.00        2.83      8.89 o
   1   5  15        9.06       16.11     10.27 o
  -8   6  15       35.87       26.51     12.79 o
  -7   6  15        5.33       -9.99      9.99 o
  -6   6  15        0.25       -8.72      8.72 o
  -5   6  15       52.65       32.00     12.54 o
  -4   6  15        2.88       -4.47     13.49 o
  -3   6  15       11.80       26.88     10.70 o
  -2   6  15        1.42       -6.64      6.98 o
  -1   6  15       17.20        4.77      9.98 o
   0   6  15        5.94       -5.42      9.74 o
 -12   0  16        0.81       21.80     18.23 o
 -11   0  16        4.33      -15.22     15.22 o
 -10   0  16        4.38        3.42     13.62 o
  -9   0  16        5.09        9.84     14.72 o
  -8   0  16       69.40       83.32     12.76 o
  -7   0  16      114.92      109.15     14.26 o
  -6   0  16      139.88      122.92     20.02 o
  -5   0  16        9.97        0.40      7.93 o
  -4   0  16       26.72       18.18      9.34 o
  -3   0  16        0.62       -6.86      6.86 o
  -2   0  16        3.33       -7.71      7.71 o
  -1   0  16        0.88      -10.34     10.34 o
   0   0  16       49.30       63.08     18.23 o
   1   0  16        0.32       13.05     13.78 o
   2   0  16        8.73       13.16     14.67 o
   3   0  16       79.55       87.43     21.61 o
 -12   1  16        0.16       -4.90     11.15 o
 -11   1  16        0.21       -9.34      9.34 o
 -10   1  16        0.46        3.08     10.17 o
  -9   1  16        5.05       -7.34      7.34 o
  -8   1  16       90.85       84.98     11.10 o
  -7   1  16        9.39        4.23      5.88 o
  -6   1  16       22.39       20.98      6.45 o
  -5   1  16       11.90        8.06      6.25 o
  -4   1  16        0.99       -0.12      5.46 o
  -3   1  16        2.57        3.29      6.70 o
  -2   1  16       10.01       11.26      8.37 o
  -1   1  16        5.11        6.11      6.77 o
   0   1  16        4.49       10.16      8.48 o
   1   1  16        3.62       10.62      8.42 o
   2   1  16        0.24       -6.43      7.76 o
   3   1  16        0.01        4.30      9.34 o
 -12   2  16        0.95      -10.82     10.82 o
 -11   2  16       17.25       20.97     11.69 o
 -10   2  16        0.33       -6.89      6.89 o
  -9   2  16        0.51        5.06      7.77 o
  -8   2  16        3.31       -1.91      6.91 o
  -7   2  16        3.14       -1.06      7.45 o
  -6   2  16        2.30       -3.38      6.03 o
  -5   2  16        1.45        4.77      6.24 o
  -4   2  16        9.43       11.09     10.30 o
  -3   2  16        0.10       -2.63      6.32 o
  -2   2  16       14.99       23.48      8.04 o
  -1   2  16        1.70        3.62      6.83 o
   0   2  16        0.20       -2.55      6.45 o
   1   2  16       46.56       64.55     12.93 o
   2   2  16        6.96        2.63      8.77 o
   3   2  16        4.30       -4.92      8.95 o
 -11   3  16        0.07       -7.91      7.91 o
 -10   3  16        9.65       12.71     10.95 o
  -9   3  16        1.62        7.80      9.60 o
  -8   3  16        0.40       -2.92      9.16 o
  -7   3  16        0.11       -5.27      8.98 o
  -6   3  16       24.70       19.76      9.47 o
  -5   3  16        8.27        5.60      6.70 o
  -4   3  16       15.17        1.30      6.76 o
  -3   3  16       23.11       21.42      7.55 o
  -2   3  16        0.75       -6.46      6.46 o
  -1   3  16        0.44        1.19      7.30 o
   0   3  16        1.89       -6.17      6.61 o
   1   3  16        5.95       19.70     10.36 o
   2   3  16       15.83       28.47     12.85 o
 -10   4  16        8.24        3.55     14.55 o
  -9   4  16        0.04       -8.84      8.84 o
  -8   4  16        4.91        4.09      9.36 o
  -7   4  16        0.77       -8.91      8.91 o
  -6   4  16        0.98        4.53      9.28 o
  -5   4  16       54.93       64.95     12.11 o
  -4   4  16        2.82        1.37      7.21 o
  -3   4  16        3.15        2.57      7.21 o
  -2   4  16        0.07       -6.54      6.54 o
  -1   4  16        0.67       -4.55      7.39 o
   0   4  16       15.84       17.95     10.18 o
   1   4  16        0.42       -9.53      9.53 o
  -8   5  16       16.43        0.96     10.07 o
  -7   5  16        1.92       -3.32      9.87 o
  -6   5  16       13.07       25.84     11.45 o
  -5   5  16        1.22       -7.82      9.18 o
  -4   5  16        4.94       -2.77      9.95 o
  -3   5  16        4.99        8.36      8.45 o
  -2   5  16        1.77        1.40      8.20 o
  -1   5  16        9.02        1.92     10.47 o
 -11   1  17        0.82       -0.07      9.98 o
 -10   1  17        0.22      -10.06     10.06 o
  -9   1  17       16.71       16.17      8.71 o
  -8   1  17        4.13       -7.91     11.87 o
  -7   1  17        5.81        0.03      5.95 o
  -6   1  17        1.02        2.01      6.47 o
  -5   1  17        0.36        0.93      5.95 o
  -4   1  17        0.49       -6.64      6.64 o
  -3   1  17        3.92        3.28      7.05 o
  -2   1  17       15.17       12.50      7.36 o
  -1   1  17        3.48       -2.27      9.11 o
   0   1  17        0.14        4.76     11.20 o
   1   1  17        6.89       -8.08      8.99 o
 -10   2  17        5.29        0.06      8.93 o
  -9   2  17        3.58        6.23      8.56 o
  -8   2  17        0.24       -3.16      7.46 o
  -7   2  17        6.98        9.54      7.07 o
  -6   2  17        2.28       -8.05      8.05 o
  -5   2  17        0.22       11.74      7.80 o
  -4   2  17        7.13        4.59      7.00 o
  -3   2  17        0.00       -6.76      6.76 o
  -2   2  17        0.39        9.06      7.03 o
  -1   2  17        0.53        0.49      7.76 o
   0   2  17        0.39        0.02     10.27 o
   1   2  17       23.30       22.07     10.72 o
 -10   3  17        8.47       15.98     12.24 o
  -9   3  17        0.77        1.32     10.86 o
  -8   3  17        1.44       -2.36      9.47 o
  -7   3  17        0.16        2.26      8.98 o
  -6   3  17        0.02       -6.86      9.18 o
  -5   3  17        5.22       -4.08      8.40 o
  -4   3  17        4.37       -3.66      6.88 o
  -3   3  17        5.32        2.66      6.95 o
  -2   3  17        3.89       -0.95      7.82 o
  -1   3  17       17.31       16.67      7.82 o
   0   3  17        0.38      -10.89     12.42 o
  -8   4  17        2.08      -16.24     16.24 o
  -7   4  17        2.06       -9.44      9.44 o
  -6   4  17       16.56       23.74     10.94 o
  -5   4  17       14.58       15.56     11.37 o
  -4   4  17        1.82       -3.64      7.49 o
  -3   4  17        0.02        6.93     10.64 o
  -2   4  17       10.98       14.24      9.47 o
  -9   0  18       33.53       62.72     19.72 o
  -8   0  18       61.69       40.43     12.17 o
  -7   0  18        1.46        3.03      9.86 o
  -6   0  18        0.06        4.72      8.89 o
  -5   0  18        4.16       10.77      8.65 o
  -4   0  18       22.77       45.19     12.27 o
  -3   0  18        0.90      -13.41     13.41 o
  -2   0  18       33.14       35.23     16.67 o
  -1   0  18        7.41       27.01     14.70 o
  -9   1  18        0.24       -5.26      8.91 o
  -8   1  18       12.62       -2.92      8.55 o
  -7   1  18        1.32       12.27      7.02 o
  -6   1  18        0.12       -5.92      5.92 o
  -5   1  18        2.11        9.24      8.17 o
  -4   1  18        0.48       -1.24      7.86 o
  -3   1  18        0.13       -6.48      7.33 o
  -2   1  18        7.83        3.03      8.08 o
  -1   1  18        1.23       -3.78     10.02 o
  -8   2  18        0.00       -1.11      8.15 o
  -7   2  18        3.85       -4.24     11.01 o
  -6   2  18        3.55        0.07      7.67 o
  -5   2  18        2.18        1.15      7.34 o
  -4   2  18        0.18       -2.91      7.72 o
  -3   2  18        0.05       -7.23      7.23 o
  -2   2  18        9.78       12.22      8.39 o
  -7   3  18        1.99        2.93     10.69 o
  -6   3  18        0.87        3.88     10.25 o
  -5   3  18        1.05       -7.08      7.08 o
  -4   3  18        2.09       -6.03     10.09 o
  -3   3  18        6.81       11.97      8.73 o
 
